# Supplementary material for: Dynamic network biomarker indicates pulmonary metastasis at the tipping point of hepatocellular carcinoma
Source: Nat Commun. 2018 Feb 14;9:678. doi: 10.1038/s41467-018-03024-2 (PMC5813207; doi:10.1038/s41467-018-03024-2)
Supplement: Supplementary file 4 — Supplementary Data 1 [file 41467_2018_3024_MOESM4_ESM.xlsx]

## Sheet: Sheet1
	Adjusted p.value
Symbols	W2_W3	W2_W4	W2_W5	W3_W4	W3_W5	W4_W5	W2_W3.1	W2_W4.1	W2_W5.1	W3_W4.1	W3_W5.1	W4_W5.1	Is_W2-W4_DEG	Clustered	Is_DNB
TNFAIP8L1	1	0.000303717	0.160544	0.198262	1	0.535244	-	Y	-	-	-	-	Y	C1	-
OTOP2	1	0.000966693	0.0193052	0.427091	1	1	-	Y	Y	-	-	-	Y	C5	Y
SAMD7	1	0.0480496	0.0630007	0.349779	0.478663	1	-	Y	-	-	-	-	Y	C5	-
ARRDC5	1	0.0128256	0.129374	1	1	0.758257	-	Y	-	-	-	-	Y	C1	-
FAM86C1	0.950139	0.00024612	0.0398587	0.709713	1	1	-	Y	Y	-	-	-	Y	C1	-
C2CD4B	1	0.0120003	0.000471782	0.380806	0.401833	1	-	Y	Y	-	-	-	Y	C5	-
RAB3D	0.720906	0.00969433	0.0265906	0.601153	1	1	-	Y	Y	-	-	-	Y	C1	-
MORC2	1	0.00046998	0.0166064	1	1	1	-	Y	Y	-	-	-	Y	C2	-
GPR32	1	0.00219904	0.0678163	0.250213	0.969568	1	-	Y	-	-	-	-	Y	C1	-
ZNF600	1	0.00862867	0.0293353	0.53653	1	1	-	Y	Y	-	-	-	Y	C1	-
KRTAP6-2	1	0.00264874	0.0148162	0.580572	1	1	-	Y	Y	-	-	-	Y	C1	-
KRTAP20-1	1	0.0232772	0.0862273	1	1	0.823978	-	Y	-	-	-	-	Y	C1	-
SSX7	0.614414	0.000393079	0.0264419	0.414858	0.947812	1	-	Y	Y	-	-	-	Y	C1	-
PCDHA13	0.856697	0.00853998	0.0141229	0.457367	0.980959	1	-	Y	Y	-	-	-	Y	C1	-
OR9Q2	1	0.0017603	0.0875212	0.563174	1	1	-	Y	-	-	-	-	Y	C5	-
KRTAP19-7	0.413006	0.000859624	0.00077633	1	1	1	-	Y	Y	-	-	-	Y	C3	-
KRTAP20-2	1	0.0117873	0.096799	0.840083	1	1	-	Y	-	-	-	-	Y	C1	-
HIST2H2AB	1	0.0111878	0.065951	0.310337	0.973134	1	-	Y	-	-	-	-	Y	C1	-
PCDHA4	1	0.011929	0.08396	0.617718	1	1	-	Y	-	-	-	-	Y	C1	-
PRB3	1	0.00325988	0.018909	0.113642	0.382883	0.619217	-	Y	Y	-	-	-	Y	C5	-
KRTAP6-1	1	0.00896084	0.0908378	0.483686	1	1	-	Y	-	-	-	-	Y	C5	-
KRTAP19-2	0.211843	0.00677302	0.105335	0.248601	1	1	-	Y	-	-	-	-	Y	C3	-
SFT2D1	1	0.0232583	0.0693921	0.884101	1	1	-	Y	-	-	-	-	Y	C2	-
KRTAP21-2	0.566341	0.00094504	0.0464384	0.230989	0.854964	1	-	Y	Y	-	-	-	Y	C1	-
DEFB128	0.556231	0.021126	0.048962	0.332355	1	0.73463	-	Y	Y	-	-	-	Y	C3	-
IGLL3P	1	0.00296465	0.0148121	0.372127	1	0.597983	-	Y	Y	-	-	-	Y	C1	-
DNAJC12	0.783349	0.0428638	0.0789289	1	1	1	-	Y	-	-	-	-	Y	C4	-
ARHGAP22	1	0.0455457	0.353585	0.89874	1	1	-	Y	-	-	-	-	Y	C5	-
PLEKHG2	0.843526	0.00289221	0.0160552	0.195243	0.572236	1	-	Y	Y	-	-	-	Y	C1	-
KRTAP10-12	0.330565	0.000361319	0.175145	0.703209	1	1	-	Y	-	-	-	-	Y	C3	-
KRTAP10-1	0.684401	6.3027e-05	0.0301313	0.286668	0.953918	1	-	Y	Y	-	-	-	Y	C1	-
KRTAP10-3	0.467945	0.00139498	0.00454597	0.220616	0.523305	1	-	Y	Y	-	-	-	Y	C1	-
TDRKH	0.340707	0.00865187	0.042607	1	1	1	-	Y	Y	-	-	-	Y	C4	-
OR2A14	0.562354	0.000687286	0.0126059	0.484513	1	1	-	Y	Y	-	-	-	Y	C1	-
KRTAP19-1	1	0.0137165	0.081794	0.594007	1	1	-	Y	-	-	-	-	Y	C1	-
KRTAP10-9	0.802161	0.00437409	0.0831089	0.505584	1	1	-	Y	-	-	-	-	Y	C1	-
RPL38	1	0.0144349	0.0227119	1	1	1	-	Y	Y	-	-	-	Y	C2	-
PRB1	1	0.00284468	0.0154464	0.33492	0.596647	1	-	Y	Y	-	-	-	Y	C5	-
FAM221A	0.456941	0.0124599	0.048733	1	1	1	-	Y	Y	-	-	-	Y	C3	-
UNCX	0.38539	0.00352088	0.0194005	0.365572	1	1	-	Y	Y	-	-	-	Y	C1	-
ZNF835	0.490887	0.00748496	0.0160999	0.538492	1	1	-	Y	Y	-	-	-	Y	C3	-
IMPACT	0.890539	0.00476852	0.00251878	0.0389277	0.0388463	1	-	Y	Y	Y	Y	-	Y	C6	-
TMEM211	0.618729	0.00102813	0.00298309	0.381697	0.609299	1	-	Y	Y	-	-	-	Y	C1	-
PYGO1	1	0.028888	0.546149	1	1	1	-	Y	-	-	-	-	Y	C5	-
TCEAL1	1	0.00244457	0.00323828	0.0840549	0.0775113	1	-	Y	Y	-	-	-	Y	C6	-
HIST2H2AC	0.876417	0.00114593	0.060166	0.153368	0.444638	1	-	Y	-	-	-	-	Y	C6	-
PSG4	1	0.020231	0.201531	1	1	1	-	Y	-	-	-	-	Y	C1	-
WDFY4	1	0.00046238	0.0121528	0.317269	0.657147	1	-	Y	Y	-	-	-	Y	C1	-
CLCN6	1	0.015386	0.0247733	0.295008	0.584394	1	-	Y	Y	-	-	-	Y	C1	-
PNMAL1	0.536921	0.00725214	0.0751797	0.607064	1	0.103476	-	Y	-	-	-	-	Y	C3	-
ZNF680	0.197836	0.00359495	0.105035	1	1	1	-	Y	-	-	-	-	Y	C4	-
MARK4	0.318912	0.00591459	0.00630806	1	1	1	-	Y	Y	-	-	-	Y	C3	-
GRK7	1	0.0148016	0.0596545	0.918754	1	1	-	Y	-	-	-	-	Y	C5	-
MOGAT2	0.383729	0.00480728	0.0701649	1	1	1	-	Y	-	-	-	-	Y	C3	-
FAM127A	0.935317	0.0236474	0.0221303	1	1	1	-	Y	Y	-	-	-	Y	C2	-
NSUN5	1	0.0192562	0.0743863	1	1	1	-	Y	-	-	-	-	Y	C2	-
RNASE8	0.464476	0.0440184	0.135379	0.535073	1	1	-	Y	-	-	-	-	Y	C3	-
ACOXL	0.333783	0.00550419	0.0188106	1	1	1	-	Y	Y	-	-	-	Y	C3	-
PCDHA6	1	0.00836161	0.0900755	0.648203	1	0.404691	-	Y	-	-	-	-	Y	C1	-
PCDHA7	1	0.0215216	0.0974195	0.420664	1	0.296257	-	Y	-	-	-	-	Y	C1	-
GRIP2	1	9.11523e-05	0.444033	0.680311	1	1	-	Y	-	-	-	-	Y	C1	-
C21ORF56	0.303594	0.00447932	0.286189	0.46182	1	0.646268	-	Y	-	-	-	-	Y	C3	-
RPL9	0.540528	0.00550963	0.00350462	0.805112	1	1	-	Y	Y	-	-	-	Y	C2	-
LCE1D	0.538548	0.00179498	0.111644	0.324103	1	1	-	Y	-	-	-	-	Y	C1	-
LCE3D	1	0.000389308	0.0513365	0.393264	0.99877	1	-	Y	-	-	-	-	Y	C5	-
LCE1F	0.334647	0.0222478	0.0777749	1	1	1	-	Y	-	-	-	-	Y	C3	-
LCE1A	0.591337	0.000495834	0.057386	0.461552	1	1	-	Y	-	-	-	-	Y	C1	-
IGLL1	0.0996981	0.000164598	0.0468973	0.434453	1	1	-	Y	Y	-	-	-	Y	C3	-
BAI1	0.237731	0.0116255	0.0387209	1	1	1	-	Y	Y	-	-	-	Y	C3	-
CRISP2	1	0.0668599	0.0177244	1	1	1	-	-	Y	-	-	-	-	C1	-
CHST7	0.119355	1	1	0.0454878	0.0628367	1	-	-	-	Y	-	-	Y	C4	-
RSRC1	0.791622	0.0309258	0.0432386	0.681271	1	1	-	Y	Y	-	-	-	Y	C2	-
DEFB134	1	0.0369562	0.127792	0.676596	1	1	-	Y	-	-	-	-	Y	C1	-
XAGE3	0.0757755	0.000788218	0.164993	0.243837	1	1	-	Y	-	-	-	-	Y	C3	-
PTMS	1	0.0333915	0.026765	0.819747	0.856551	1	-	Y	Y	-	-	-	Y	C1	-
MTNR1A	0.392933	0.00297798	0.00295431	0.566303	0.578585	1	-	Y	Y	-	-	-	Y	C1	-
UTS2R	1	0.0162613	0.0298687	0.623367	0.995303	1	-	Y	Y	-	-	-	Y	C5	-
PKD1L3	0.196311	0.00799461	0.0201066	1	1	1	-	Y	Y	-	-	-	Y	C3	-
EPPK1	0.44787	3.48627e-06	0.000237529	0.252885	0.158493	1	-	Y	Y	-	-	-	Y	C6	-
KLF7	0.990085	0.00719018	0.00511282	0.234492	0.411927	1	-	Y	Y	-	-	-	Y	C6	-
UGT2B11	1	0.00256462	0.00648179	0.0807185	0.162082	1	-	Y	Y	-	-	-	Y	C6	-
SSX1	0.605505	0.00817383	0.0877481	0.399681	1	1	-	Y	-	-	-	-	Y	C6	-
AURKAIP1	0.341804	0.0194094	0.0288134	0.537658	1	0.626787	-	Y	Y	-	-	-	Y	C2	-
ASIP	0.581233	0.0260108	0.0375725	1	1	1	-	Y	Y	-	-	-	Y	C3	-
CCKAR	0.0222038	0.00775849	0.0111802	0.89329	1	0.613857	Y	Y	Y	-	-	-	Y	C3	-
C15ORF40	1	0.0777922	0.0398191	1	0.918757	1	-	-	Y	-	-	-	-	C2	-
CASP14	0.17839	0.0194047	0.0990343	1	1	1	-	Y	-	-	-	-	Y	C3	-
CLDN3	0.376442	0.00326898	0.0766543	0.291275	1	1	-	Y	-	-	-	-	Y	C3	-
TBX5	1	0.00281844	0.0436969	0.330242	1	0.0659637	-	Y	Y	-	-	-	Y	C5	-
TRPT1	1	0.0150557	0.0215384	0.156137	0.206835	1	-	Y	Y	-	-	-	Y	C6	-
HECTD2	0.201329	0.00685228	0.0550549	0.623568	1	1	-	Y	-	-	-	-	Y	C2	-
CCL27	0.842343	0.0402354	0.157557	0.778968	1	1	-	Y	-	-	-	-	Y	C3	-
KRT33A	0.233517	0.0222688	0.0234068	1	1	1	-	Y	Y	-	-	-	Y	C3	-
FXN	0.71408	0.024556	0.0697431	1	1	1	-	Y	-	-	-	-	Y	C4	-
SH2D2A	1	1	1	0.0116811	1	0.387192	-	-	-	Y	-	-	Y	C6	-
CEMP1	0.931646	3.41986e-05	0.0171698	0.21208	0.715289	1	-	Y	Y	-	-	-	Y	C1	-
MLXIPL	0.520999	0.00369086	0.0464957	0.697839	1	1	-	Y	Y	-	-	-	Y	C1	-
FOXC2	0.745042	0.00218191	0.0731204	0.286454	1	1	-	Y	-	-	-	-	Y	C1	-
LHB	0.731689	0.00845976	0.14	0.563359	1	1	-	Y	-	-	-	-	Y	C1	-
HLA-C	0.696022	0.00920932	0.0315917	0.214459	0.669704	1	-	Y	Y	-	-	-	Y	C6	-
CYP2C19	1	0.0490672	0.0738167	0.863528	0.975165	1	-	Y	-	-	-	-	Y	C5	-
KRTAP10-8	0.467466	0.000357867	0.034418	0.482415	1	1	-	Y	Y	-	-	-	Y	C1	-
NKX1-2	1	0.00611225	0.0328067	0.898424	1	1	-	Y	Y	-	-	-	Y	C1	-
VSTM5	1	0.0287002	0.175523	0.207667	0.846351	1	-	Y	-	-	-	-	Y	C1	-
FAM75D3	1	0.00195298	0.0587693	0.799438	1	1	-	Y	-	-	-	-	Y	C5	Y
SLC6A15	0.45198	0.0168151	0.37438	0.643487	1	0.376786	-	Y	-	-	-	-	Y	C3	-
ZNF735	1	0.0210452	0.0858571	1	1	1	-	Y	-	-	-	-	Y	C1	-
DSN1	1	0.0300834	0.0324839	0.434995	0.573901	1	-	Y	Y	-	-	-	Y	C6	-
NXNL2	0.135768	0.0024179	0.0206299	0.267052	1	1	-	Y	Y	-	-	-	Y	C3	-
OR6P1	0.165684	0.00173485	0.0083309	0.343931	1	0.882562	-	Y	Y	-	-	-	Y	C3	-
C1ORF129	0.439098	0.0174302	0.0146055	0.518584	0.454263	1	-	Y	Y	-	-	-	Y	C1	-
BRI3	1	0.0431314	0.0491193	1	1	1	-	Y	Y	-	-	-	Y	C2	-
GSTP1	1	0.000112448	0.0757891	1	1	1	-	Y	-	-	-	-	Y	C2	-
ADAMTS15	0.229909	0.000872999	0.0404058	0.683964	1	1	-	Y	Y	-	-	-	Y	C3	-
EBI3	1	0.00694702	0.149651	0.485635	1	1	-	Y	-	-	-	-	Y	C5	-
HBB	0.43752	0.00510311	0.0401403	0.322623	1	1	-	Y	Y	-	-	-	Y	C1	-
COX7C	0.779794	0.0305087	0.0312346	0.903001	1	1	-	Y	Y	-	-	-	Y	C2	-
COL1A1	1	0.0048641	0.0104352	0.560787	1	1	-	Y	Y	-	-	-	Y	C1	-
COL1A2	0.873505	0.00524804	0.271945	0.278971	1	1	-	Y	-	-	-	-	Y	C1	-
CST3	1	0.00645942	0.0447901	0.442395	0.903113	1	-	Y	Y	-	-	-	Y	C6	-
TIMP1	1	0.0358918	0.0537669	1	1	1	-	Y	-	-	-	-	Y	C2	-
ATP6V0E1	1	0.0130488	0.0220294	0.775134	1	1	-	Y	Y	-	-	-	Y	C2	-
A2M	1	0.007716	0.0122655	0.944374	1	1	-	Y	Y	-	-	-	Y	C1	-
41519	1	0.015159	0.0116587	1	1	1	-	Y	Y	-	-	-	Y	C2	-
SERPING1	1	0.000768279	0.000462927	0.378931	0.577763	1	-	Y	Y	-	-	-	Y	C5	Y
NDUFA4	1	0.0341867	0.0267756	1	1	1	-	Y	Y	-	-	-	Y	C4	-
LGALS3BP	0.640151	0.00209205	0.0654875	0.702746	1	1	-	Y	-	-	-	-	Y	C2	-
MDH1	1	0.0176398	0.0185406	0.739395	1	1	-	Y	Y	-	-	-	Y	C2	-
TRIM28	0.151399	0.007002	0.0547905	0.538412	1	1	-	Y	-	-	-	-	Y	C4	-
CALR	0.254766	0.042085	0.267709	0.538439	1	0.686273	-	Y	-	-	-	-	Y	C4	-
RPS11	0.845553	0.0287295	0.0201868	1	1	1	-	Y	Y	-	-	-	Y	C2	-
COX4I1	0.878859	0.0297195	0.0281642	1	1	1	-	Y	Y	-	-	-	Y	C4	-
TG	1	0.0326949	0.0269523	1	1	1	-	Y	Y	-	-	-	Y	C1	-
LAPTM4B	1	0.0259329	0.0332538	0.680503	1	0.368734	-	Y	Y	-	-	-	Y	C2	-
PLD3	0.496322	0.00100485	0.00350632	0.704427	1	0.899048	-	Y	Y	-	-	-	Y	C3	-
PHB2	1	0.00676531	0.0261588	0.350596	0.570399	1	-	Y	Y	-	-	-	Y	C6	-
REG1A	1	0.04475	0.824898	0.0822123	1	0.527595	-	Y	-	-	-	-	Y	C5	-
FKBP1A	1	0.0336273	0.0852757	1	1	0.71479	-	Y	-	-	-	-	Y	C4	-
MTCH1	0.945527	0.00473798	0.181421	1	1	1	-	Y	-	-	-	-	Y	C4	-
PSMB4	1	0.00984562	0.00657346	1	1	1	-	Y	Y	-	-	-	Y	C4	-
PRDX2	0.761117	0.014644	0.10161	0.707306	1	1	-	Y	-	-	-	-	Y	C2	-
TSC22D1	1	0.0239884	0.0244133	0.410347	0.539076	1	-	Y	Y	-	-	-	Y	C6	-
DDB1	1	0.00460357	0.0167727	0.452663	0.997586	1	-	Y	Y	-	-	-	Y	C6	-
BCAP31	1	0.0435763	0.0562923	1	1	1	-	Y	-	-	-	-	Y	C4	-
NHP2L1	0.69768	0.0233808	0.0400352	1	1	1	-	Y	Y	-	-	-	Y	C4	-
ARF4	1	0.0328772	0.0480396	1	1	1	-	Y	Y	-	-	-	Y	C4	-
TMBIM1	0.563207	0.0131431	0.0128848	1	1	1	-	Y	Y	-	-	-	Y	C2	-
RBBP7	1	0.0141076	0.0947462	0.445656	1	0.439344	-	Y	-	-	-	-	Y	C2	-
DAP	0.942862	0.0210962	0.01637	0.580684	0.933418	1	-	Y	Y	-	-	-	Y	C2	-
DNAJB1	0.195463	0.000158357	0.00155755	1	1	1	-	Y	Y	-	-	-	Y	C4	-
ERGIC3	1	0.00023302	0.00921942	0.995791	1	1	-	Y	Y	-	-	-	Y	C2	-
COL4A2	1	0.000911081	0.0188233	1	1	1	-	Y	Y	-	-	-	Y	C1	-
SSR2	0.856221	0.00787797	0.0459527	1	1	1	-	Y	Y	-	-	-	Y	C4	-
COX8A	1	0.0448034	0.0688817	1	1	1	-	Y	-	-	-	-	Y	C2	-
DHCR24	1	0.0481909	0.085147	1	1	1	-	Y	-	-	-	-	Y	C4	-
IGFBP4	1	0.0088166	0.00948271	0.173439	0.467771	0.996784	-	Y	Y	-	-	-	Y	C5	-
ARHGDIB	1	0.0249796	0.0262622	0.456654	0.585073	1	-	Y	Y	-	-	-	Y	C6	-
TUFM	1	0.0364565	0.0829152	1	1	1	-	Y	-	-	-	-	Y	C4	-
SRPR	0.580028	0.000882073	0.050054	0.436382	1	1	-	Y	-	-	-	-	Y	C1	-
TFRC	1	0.0560912	0.0497556	0.89385	0.845933	1	-	-	Y	-	-	-	-	C6	-
GABARAP	0.971203	0.0089985	0.00595757	0.77312	1	1	-	Y	Y	-	-	-	Y	C2	-
MCL1	0.64512	0.0160761	0.0104441	1	1	1	-	Y	Y	-	-	-	Y	C4	-
PGRMC1	1	0.0261553	0.0237013	0.744887	1	1	-	Y	Y	-	-	-	Y	C2	-
CYR61	0.511382	0.00139545	0.000506553	0.79881	0.698611	1	-	Y	Y	-	-	-	Y	C2	-
OXA1L	1	0.00324956	0.00491566	0.657059	1	1	-	Y	Y	-	-	-	Y	C6	-
RPL18A	1	0.0434687	0.0597051	1	1	1	-	Y	-	-	-	-	Y	C2	-
LASP1	1	0.0257286	0.0177624	1	1	1	-	Y	Y	-	-	-	Y	C2	-
MAGED1	0.457156	0.000829343	0.000538018	0.0472511	0.0645025	1	-	Y	Y	Y	-	-	Y	C6	-
MFGE8	1	0.000601283	0.0426822	0.207497	1	1	-	Y	Y	-	-	-	Y	C1	-
NDFIP1	1	0.0245256	0.0195576	0.942284	1	1	-	Y	Y	-	-	-	Y	C2	-
HERPUD1	1	0.00786017	1	0.605885	1	0.0428355	-	Y	-	-	-	Y	Y	C4	-
PSMD3	0.380161	0.017541	0.102174	0.569824	1	1	-	Y	-	-	-	-	Y	C2	-
SLC25A39	0.963971	0.0376383	0.0877261	1	1	1	-	Y	-	-	-	-	Y	C4	-
HADHA	0.788188	0.0207405	0.0261523	0.961192	1	1	-	Y	Y	-	-	-	Y	C2	-
COTL1	1	0.00282914	0.0331453	0.04609	0.533034	0.108101	-	Y	Y	Y	-	-	Y	C5	-
PRPF8	0.906818	0.0117971	0.0140002	1	1	1	-	Y	Y	-	-	-	Y	C4	-
IFNGR2	0.744765	0.00744398	0.00924528	0.723083	1	1	-	Y	Y	-	-	-	Y	C2	-
LRP1	0.962618	0.0117001	0.00433787	1	1	1	-	Y	Y	-	-	-	Y	C1	-
THY1	0.500199	0.0285237	0.0216891	0.738081	0.924656	1	-	Y	Y	-	-	-	Y	C3	-
CBX1	0.773709	0.0216036	0.0309409	1	1	1	-	Y	Y	-	-	-	Y	C4	-
TMEM109	0.851619	0.00738467	0.00798655	0.607677	1	1	-	Y	Y	-	-	-	Y	C2	-
GAS6	1	0.00100835	0.00437485	0.666988	1	1	-	Y	Y	-	-	-	Y	C1	-
CYB5R3	1	0.0112901	0.0470299	1	1	1	-	Y	Y	-	-	-	Y	C2	-
QSOX1	1	0.00611841	0.392759	0.000192493	0.244946	1	-	Y	-	Y	-	-	Y	C6	-
TMEM59	0.567437	0.00327454	0.0396316	0.594164	1	1	-	Y	Y	-	-	-	Y	C2	-
H1FX	0.50211	0.000288328	0.00711262	1	1	1	-	Y	Y	-	-	-	Y	C2	-
PSMD2	1	0.0294715	0.0220541	1	1	1	-	Y	Y	-	-	-	Y	C2	-
COPZ1	0.408932	0.0120474	0.021389	1	1	1	-	Y	Y	-	-	-	Y	C4	-
CLSTN1	1	0.00763279	0.0644891	1	1	1	-	Y	-	-	-	-	Y	C2	-
RAC1	1	0.03379	0.0304966	1	1	1	-	Y	Y	-	-	-	Y	C2	-
VKORC1	0.585354	0.00407426	0.0614005	0.632133	1	1	-	Y	-	-	-	-	Y	C2	-
TBCB	0.617754	0.00988763	0.0221732	0.761732	1	1	-	Y	Y	-	-	-	Y	C2	-
HLA-DPA1	0.69427	0.000583959	0.135662	0.282478	1	1	-	Y	-	-	-	-	Y	C1	-
MYL9	1	0.045525	0.0999287	0.615011	1	1	-	Y	-	-	-	-	Y	C1	-
DYNC1H1	1	0.0154589	0.0450166	1	1	0.603924	-	Y	Y	-	-	-	Y	C4	-
YWHAH	0.921343	0.0448744	0.0380315	1	1	1	-	Y	Y	-	-	-	Y	C2	-
RBM38	0.319178	0.00426524	0.0512722	0.947464	1	1	-	Y	-	-	-	-	Y	C3	-
PSMB7	1	0.0249394	0.0306307	0.901143	1	0.792237	-	Y	Y	-	-	-	Y	C2	-
PPP1R11	0.672088	0.0010624	0.00403515	1	1	1	-	Y	Y	-	-	-	Y	C4	-
ATP6V1H	1	0.0482314	0.110861	0.7998	1	1	-	Y	-	-	-	-	Y	C6	-
SDF4	0.470613	0.0179494	0.0190943	0.872708	1	1	-	Y	Y	-	-	-	Y	C2	-
UFC1	0.990924	0.029522	0.0237147	0.865154	1	1	-	Y	Y	-	-	-	Y	C2	-
SH3BGRL	0.408126	0.00431673	0.00420655	0.255985	0.319789	1	-	Y	Y	-	-	-	Y	C6	-
LAPTM4A	1	0.0192699	0.110285	0.5286	1	1	-	Y	-	-	-	-	Y	C6	-
MAF1	1	0.0180586	0.000898322	1	0.730143	1	-	Y	Y	-	-	-	Y	C5	-
TMEM14C	1	0.0169508	0.0209258	0.791117	1	1	-	Y	Y	-	-	-	Y	C2	-
SERPINE1	0.0264203	0.00839275	0.127653	1	1	1	Y	Y	-	-	-	-	Y	C4	-
LPCAT1	0.824947	0.0127469	0.0229867	0.635834	1	1	-	Y	Y	-	-	-	Y	C2	-
ATP6AP2	1	0.00287086	0.00654577	0.917799	1	1	-	Y	Y	-	-	-	Y	C2	-
C22ORF28	0.884357	0.0353875	0.0367969	0.92824	1	1	-	Y	Y	-	-	-	Y	C2	-
ADIPOR1	0.682915	0.0426037	0.060451	1	1	1	-	Y	-	-	-	-	Y	C2	-
FSTL1	0.935175	0.0319564	0.0987491	1	1	0.920228	-	Y	-	-	-	-	Y	C3	-
PCOLCE	0.471868	0.0070041	0.0169496	0.478428	1	1	-	Y	Y	-	-	-	Y	C1	-
C20ORF43	0.761323	0.0106511	0.0119088	0.766112	1	1	-	Y	Y	-	-	-	Y	C2	-
GLB1	1	0.0101403	0.0146604	0.862525	1	1	-	Y	Y	-	-	-	Y	C2	-
SLC39A1	1	0.027063	0.0231152	0.598765	0.582338	1	-	Y	Y	-	-	-	Y	C6	-
STARD7	1	0.0468502	0.0474451	1	1	1	-	Y	Y	-	-	-	Y	C2	-
PSMB8	0.705149	0.00444486	0.011692	0.247811	0.595598	1	-	Y	Y	-	-	-	Y	C6	-
TPM3	1	0.000139552	0.00771524	0.220754	0.589342	1	-	Y	Y	-	-	-	Y	C6	-
JUNB	1	0.0145582	0.821266	1	1	1	-	Y	-	-	-	-	Y	C5	-
CCNG1	0.615525	0.00199568	0.00108036	0.16795	0.301695	1	-	Y	Y	-	-	-	Y	C6	-
NAP1L4	1	0.0183652	0.0319273	1	1	1	-	Y	Y	-	-	-	Y	C2	-
CREG1	1	0.029985	0.0583854	1	1	0.980313	-	Y	-	-	-	-	Y	C2	-
ARPC5	1	0.0323558	0.0358736	0.90664	1	1	-	Y	Y	-	-	-	Y	C2	-
CTRB2	0.451456	0.0263795	0.101739	0.114761	1	1	-	Y	-	-	-	-	Y	C3	-
CIRBP	1	0.00617499	0.00771716	0.00358256	0.00357563	1	-	Y	Y	Y	Y	-	Y	C6	-
NOLC1	0.910879	0.0197124	0.0214443	1	1	1	-	Y	Y	-	-	-	Y	C2	-
WDR6	1	0.0342612	0.0757754	0.00176314	0.0513453	1	-	Y	-	Y	-	-	Y	C6	-
ITGA5	0.0555075	0.00117939	0.0028432	0.181358	0.69122	1	-	Y	Y	-	-	-	Y	C3	-
MGEA5	0.461861	0.00778722	0.0126422	1	1	1	-	Y	Y	-	-	-	Y	C4	-
MB	0.826546	0.000403889	0.00241524	0.601353	1	1	-	Y	Y	-	-	-	Y	C1	Y
CTSC	0.56345	0.00889225	0.00386898	0.674083	0.550398	1	-	Y	Y	-	-	-	Y	C2	-
NRD1	0.634248	0.0396291	0.0415211	0.909349	1	1	-	Y	Y	-	-	-	Y	C2	-
VOPP1	1	0.0275619	0.0264816	0.780717	1	1	-	Y	Y	-	-	-	Y	C2	-
MSN	1	0.0439935	0.058273	1	1	1	-	Y	-	-	-	-	Y	C2	-
ZNHIT1	0.828241	0.0130615	0.032009	1	1	1	-	Y	Y	-	-	-	Y	C2	-
CDC37	0.20298	0.00761845	0.0142671	1	1	1	-	Y	Y	-	-	-	Y	C4	-
C1ORF43	0.910775	0.0278616	0.0281411	1	1	1	-	Y	Y	-	-	-	Y	C4	-
GOLM1	0.972307	0.0327055	0.0629401	1	1	1	-	Y	-	-	-	-	Y	C4	-
ITM2B	1	0.0104238	0.00637692	0.805377	1	1	-	Y	Y	-	-	-	Y	C2	-
NIPSNAP1	0.416979	0.000588241	0.0419991	0.0635393	0.503858	1	-	Y	Y	-	-	-	Y	C6	-
TMEM123	0.840021	0.0157648	0.011295	0.454509	0.476434	1	-	Y	Y	-	-	-	Y	C6	-
CASC3	0.733811	0.0108553	0.0266	1	1	1	-	Y	Y	-	-	-	Y	C4	-
RCC2	0.903414	0.0259949	0.0173724	1	1	1	-	Y	Y	-	-	-	Y	C2	-
ATP5J	0.866547	0.00762048	0.00617751	1	1	1	-	Y	Y	-	-	-	Y	C2	-
KIAA1191	1	0.0124306	0.0182567	0.834434	1	1	-	Y	Y	-	-	-	Y	C2	-
DPYSL3	0.793324	0.0139795	0.121923	0.98331	1	1	-	Y	-	-	-	-	Y	C2	-
TSPAN7	1	0.0284085	0.198279	0.102981	0.391123	1	-	Y	-	-	-	-	Y	C6	-
ATIC	1	0.0397682	0.0555825	0.644858	1	1	-	Y	-	-	-	-	Y	C2	-
RGS2	0.465964	0.000517487	0.00023182	0.873671	0.72206	1	-	Y	Y	-	-	-	Y	C2	-
AP1M1	0.391628	0.0340163	0.0632577	0.946625	1	1	-	Y	-	-	-	-	Y	C2	-
PODXL	0.165316	0.035364	0.250234	1	1	1	-	Y	-	-	-	-	Y	C4	-
DUSP1	0.834631	4.73865e-06	0.00470209	0.901724	0.300478	0.960784	-	Y	Y	-	-	-	Y	C6	-
SIRT2	1	0.00935316	0.0319523	1	1	1	-	Y	Y	-	-	-	Y	C2	-
EEF2	1	0.0352365	0.0348302	1	1	1	-	Y	Y	-	-	-	Y	C2	-
PRR4	0.740866	0.00190434	0.0200559	0.237445	0.707694	1	-	Y	Y	-	-	-	Y	C1	-
CRYBB2	0.229367	0.000752363	0.00203032	0.667343	1	1	-	Y	Y	-	-	-	Y	C3	-
SLC40A1	1	0.0298089	0.0204179	0.721525	0.885828	1	-	Y	Y	-	-	-	Y	C6	-
MRPL37	0.812686	0.0230366	0.0363766	0.555895	1	1	-	Y	Y	-	-	-	Y	C2	-
TUBG1	0.295237	0.0113111	0.0138397	1	1	1	-	Y	Y	-	-	-	Y	C4	-
LUM	1	0.00646031	0.0168593	0.762217	1	0.679221	-	Y	Y	-	-	-	Y	C2	-
WDR45L	0.616694	0.0360845	0.0370086	0.283243	0.387618	1	-	Y	Y	-	-	-	Y	C2	-
PRRC2B	0.478723	0.0457878	0.0819931	1	1	1	-	Y	-	-	-	-	Y	C4	-
SEPW1	0.940158	0.00675395	0.202375	0.655514	1	1	-	Y	-	-	-	-	Y	C2	-
STARD10	0.73364	0.00189026	0.0705431	0.158802	0.763164	1	-	Y	-	-	-	-	Y	C1	-
PYGB	0.586073	0.000192044	0.00771076	0.428093	1	1	-	Y	Y	-	-	-	Y	C2	-
MLLT6	0.797282	0.0256575	0.0840709	0.563149	1	1	-	Y	-	-	-	-	Y	C1	-
HIGD1A	0.890205	0.049292	0.0764506	1	1	1	-	Y	-	-	-	-	Y	C2	-
TRAP1	1	0.00436126	0.0741437	1	1	1	-	Y	-	-	-	-	Y	C2	-
PSMC3	0.495648	0.00976671	0.0085563	0.833942	1	1	-	Y	Y	-	-	-	Y	C2	-
SYPL1	1	0.0453303	0.033711	1	1	1	-	Y	Y	-	-	-	Y	C2	-
SURF4	0.769451	0.0216554	0.216108	1	1	1	-	Y	-	-	-	-	Y	C4	-
RUVBL1	1	0.0167456	0.0192685	0.964275	1	1	-	Y	Y	-	-	-	Y	C2	-
HEXB	1	0.0219678	0.0191101	1	1	1	-	Y	Y	-	-	-	Y	C2	-
SDHC	1	0.00995241	0.0121244	0.507164	0.905739	1	-	Y	Y	-	-	-	Y	C6	-
MAPK1	0.931165	0.0164915	0.0233443	0.676483	1	0.738155	-	Y	Y	-	-	-	Y	C2	-
PTPRF	1	0.000195686	0.000219522	0.494415	0.657846	1	-	Y	Y	-	-	-	Y	C6	-
PLAT	1	0.00227439	0.0107192	0.441669	0.621436	1	-	Y	Y	-	-	-	Y	C5	-
ATP5G2	1	0.0250686	0.02413	0.864851	1	1	-	Y	Y	-	-	-	Y	C2	-
DDX47	1	0.0380554	0.0392438	0.685931	1	1	-	Y	Y	-	-	-	Y	C2	-
C6ORF48	1	0.0209681	0.0167274	1	1	1	-	Y	Y	-	-	-	Y	C2	-
CLU	0.822043	0.0362874	0.109164	1	1	1	-	Y	-	-	-	-	Y	C4	-
PDGFRB	0.446301	0.00541345	0.098764	0.354653	1	1	-	Y	-	-	-	-	Y	C3	-
PRCP	0.173362	0.00438221	0.00350436	0.121097	0.308434	1	-	Y	Y	-	-	-	Y	C2	-
NCKAP1	1	0.033018	0.036919	0.868282	1	1	-	Y	Y	-	-	-	Y	C2	-
DDAH2	1	0.00222709	0.0608103	0.0223182	0.253728	1	-	Y	-	Y	-	-	Y	C6	-
ATP6V1F	1	0.00595869	0.0201408	1	1	1	-	Y	Y	-	-	-	Y	C2	-
MRPL41	1	0.0153048	0.0446132	1	1	1	-	Y	Y	-	-	-	Y	C4	-
TINF2	1	0.00527153	0.0052719	0.494301	0.803365	1	-	Y	Y	-	-	-	Y	C6	-
UFD1L	0.957293	0.0119902	0.0316612	0.640631	1	1	-	Y	Y	-	-	-	Y	C2	-
OLFML3	0.368218	0.000165895	0.000435311	0.123593	0.165578	1	-	Y	Y	-	-	-	Y	C1	-
ATP5H	1	0.0176246	0.0218748	1	1	1	-	Y	Y	-	-	-	Y	C2	-
COMMD7	0.862161	0.00200066	0.00114218	0.597125	0.993291	1	-	Y	Y	-	-	-	Y	C2	-
CDK2AP1	1	0.044147	0.0440862	1	1	1	-	Y	Y	-	-	-	Y	C2	-
PITPNA	1	0.0451071	0.035105	1	1	1	-	Y	Y	-	-	-	Y	C2	-
DAP3	1	0.0186414	0.017773	1	1	1	-	Y	Y	-	-	-	Y	C2	-
TMEM248	1	0.0302031	0.0207176	0.896436	1	1	-	Y	Y	-	-	-	Y	C2	-
PIP4K2B	0.844466	0.00297879	0.0108388	1	1	0.27379	-	Y	Y	-	-	-	Y	C4	-
ATP5I	0.882834	0.0160604	0.0199566	1	1	0.528955	-	Y	Y	-	-	-	Y	C2	-
PYCR2	1	0.0269569	0.0383418	0.558066	1	1	-	Y	Y	-	-	-	Y	C6	-
IFI27	1	0.0148498	0.0219071	0.368151	0.550462	1	-	Y	Y	-	-	-	Y	C6	-
SCARB2	1	0.0369052	0.0350148	1	1	1	-	Y	Y	-	-	-	Y	C2	-
TNIP1	0.909019	0.00227274	0.0194346	0.570824	1	1	-	Y	Y	-	-	-	Y	C2	-
SUCLG1	1	0.0300479	0.0299406	1	1	1	-	Y	Y	-	-	-	Y	C2	-
COASY	0.772627	0.00815297	0.0754043	1	1	1	-	Y	-	-	-	-	Y	C4	-
PSMC2	1	0.0274983	0.0321609	0.791135	1	1	-	Y	Y	-	-	-	Y	C2	-
DDX23	1	0.0119626	0.0294751	1	1	1	-	Y	Y	-	-	-	Y	C4	-
MYO6	1	0.00211253	0.00687214	0.260697	0.468918	1	-	Y	Y	-	-	-	Y	C6	-
EFNB1	0.091587	0.00696213	0.758272	1	1	1	-	Y	-	-	-	-	Y	C4	-
CD24	0.307074	0.0133059	0.0127935	0.0968318	0.0750848	1	-	Y	Y	-	-	-	Y	C6	-
SH3BGRL3	0.564056	0.0212011	0.0591368	1	1	1	-	Y	-	-	-	-	Y	C4	-
41526	1	0.00965243	0.00581663	0.454506	0.692878	1	-	Y	Y	-	-	-	Y	C6	-
TRAM1	1	0.0231326	0.0176665	1	1	1	-	Y	Y	-	-	-	Y	C2	-
SH3GL1	0.322415	0.00275139	0.0104673	1	1	1	-	Y	Y	-	-	-	Y	C3	-
SDHAF2	0.565225	0.00999514	0.00739936	1	1	1	-	Y	Y	-	-	-	Y	C4	-
TUBB6	0.490444	0.0187253	0.0282369	0.818805	1	1	-	Y	Y	-	-	-	Y	C3	-
PPP1R7	1	0.0213098	0.0310499	1	1	1	-	Y	Y	-	-	-	Y	C2	-
TAGLN	1	0.00269033	0.0711525	0.146898	0.437718	1	-	Y	-	-	-	-	Y	C5	Y
NBEAL2	1	0.00372142	0.149355	1	1	1	-	Y	-	-	-	-	Y	C6	-
KHDRBS1	0.278104	0.00391539	0.00516187	0.225261	0.796965	0.73174	-	Y	Y	-	-	-	Y	C2	-
AQP1	0.492561	0.00716957	0.0108999	0.719231	0.674016	1	-	Y	Y	-	-	-	Y	C1	-
RALB	1	0.00914969	0.0218807	1	1	1	-	Y	Y	-	-	-	Y	C2	-
MBTPS1	0.12906	0.000774361	0.0755353	1	1	1	-	Y	-	-	-	-	Y	C4	-
ARL6IP5	1	0.0109926	0.0201444	0.857308	1	1	-	Y	Y	-	-	-	Y	C6	-
PEPD	1	0.0129841	0.0130674	1	1	1	-	Y	Y	-	-	-	Y	C2	-
RPL7	1	0.0513614	0.0486203	0.847267	1	1	-	-	Y	-	-	-	-	C2	-
ST14	1	0.00175204	0.00891291	1	1	1	-	Y	Y	-	-	-	Y	C1	-
NEDD8	1	0.00331116	0.00375227	0.791726	1	1	-	Y	Y	-	-	-	Y	C2	-
EPRS	0.443837	0.00998638	0.0263087	1	1	1	-	Y	Y	-	-	-	Y	C4	-
PFKP	1	0.0324248	0.0320802	0.690075	1	1	-	Y	Y	-	-	-	Y	C2	-
SMOC2	1	0.0301694	0.0555902	1	1	1	-	Y	-	-	-	-	Y	C5	-
FAM54B	0.491377	0.0218767	0.0369797	1	1	1	-	Y	Y	-	-	-	Y	C4	-
VGLL4	0.285494	0.0114874	0.011393	0.474264	0.806124	1	-	Y	Y	-	-	-	Y	C2	-
AIP	0.254594	0.00136384	1	1	1	1	-	Y	-	-	-	-	Y	C4	-
VPS11	1	5.89652e-06	0.00853186	0.90571	1	1	-	Y	Y	-	-	-	Y	C2	-
DUS1L	1	0.00620736	0.581321	1	1	1	-	Y	-	-	-	-	Y	C4	-
HTN3	0.10487	0.00208633	0.0910587	0.457859	1	1	-	Y	-	-	-	-	Y	C3	-
YPEL5	0.806333	0.00147437	0.00186554	0.155314	0.19804	1	-	Y	Y	-	-	-	Y	C6	-
GH1	0.0692541	0.000881144	0.000955471	0.18457	0.154747	1	-	Y	Y	-	-	-	Y	C3	-
JTB	1	0.0233647	0.161918	1	1	1	-	Y	-	-	-	-	Y	C4	-
COX7A2L	1	0.0177601	0.0105692	0.486344	0.596095	1	-	Y	Y	-	-	-	Y	C6	-
MCM2	0.541108	0.00327867	0.0492009	0.358255	1	1	-	Y	Y	-	-	-	Y	C6	-
SPG7	0.766299	0.0176719	0.0158158	0.407918	0.618284	1	-	Y	Y	-	-	-	Y	C2	-
ID2	0.590666	0.00171325	0.000601892	0.351017	0.346208	1	-	Y	Y	-	-	-	Y	C6	-
MRPL16	0.865689	0.0113934	0.0331968	1	1	1	-	Y	Y	-	-	-	Y	C4	-
NOSIP	0.785344	0.000409053	0.00206264	0.728796	1	1	-	Y	Y	-	-	-	Y	C2	-
NDUFC1	0.908302	0.033986	0.0253511	1	1	1	-	Y	Y	-	-	-	Y	C4	-
CAB39	1	0.00427362	0.0118016	0.625023	1	1	-	Y	Y	-	-	-	Y	C2	-
TNFAIP1	0.918883	0.00984024	0.0145115	0.830199	1	1	-	Y	Y	-	-	-	Y	C2	-
SERPINF1	1	0.00786003	0.198821	1	1	1	-	Y	-	-	-	-	Y	C4	-
CMTM3	0.755572	0.0144571	0.015229	0.583059	1	1	-	Y	Y	-	-	-	Y	C2	-
MAL2	1	0.0312463	1	0.463421	1	0.628686	-	Y	-	-	-	-	Y	C5	-
RAB31	1	0.0013718	0.0131017	1	1	1	-	Y	Y	-	-	-	Y	C1	-
RAD23A	0.68497	0.00927357	0.0161669	0.49982	1	1	-	Y	Y	-	-	-	Y	C2	-
ADRBK1	0.653046	0.0301815	0.0791971	0.4408	1	1	-	Y	-	-	-	-	Y	C3	-
GOLGA7	0.384179	0.0150013	0.0143786	1	1	1	-	Y	Y	-	-	-	Y	C4	-
SELT	0.936288	0.0309536	0.0239829	1	1	1	-	Y	Y	-	-	-	Y	C2	-
NDUFB9	1	0.0169134	0.0300457	1	1	1	-	Y	Y	-	-	-	Y	C2	-
GPAA1	0.440626	2.50633e-05	0.246746	1	1	1	-	Y	-	-	-	-	Y	C4	-
SLC25A29	0.61457	1	1	0.0296837	0.021614	1	-	-	-	Y	Y	-	Y	C6	-
BABAM1	0.646457	0.00755745	0.0485663	1	1	1	-	Y	Y	-	-	-	Y	C2	-
RPS5	1	0.030826	0.0430843	0.808244	1	1	-	Y	Y	-	-	-	Y	C2	-
FAM168B	1	0.00893758	0.0288293	0.00323552	0.0102671	1	-	Y	Y	Y	Y	-	Y	C6	-
RGL2	1	3.92154e-05	0.00230127	0.937579	1	1	-	Y	Y	-	-	-	Y	C2	-
C21ORF33	1	0.00317066	0.00391382	0.464413	0.729627	1	-	Y	Y	-	-	-	Y	C6	-
LAMC1	1	0.00191599	0.000998955	0.845699	1	1	-	Y	Y	-	-	-	Y	C2	-
STMN3	0.0525435	0.0302268	0.0187389	1	1	1	-	Y	Y	-	-	-	Y	C4	-
EFTUD2	0.606198	0.0114546	0.00915902	0.49667	1	1	-	Y	Y	-	-	-	Y	C2	-
FAM162A	0.422656	0.00265563	0.00094972	0.286588	0.474141	1	-	Y	Y	-	-	-	Y	C6	-
TNC	0.0227047	0.00410503	0.00351071	0.257098	1	1	Y	Y	Y	-	-	-	Y	C3	-
SLC37A4	1	0.00344037	0.00291923	0.0460779	0.0499013	1	-	Y	Y	Y	Y	-	Y	C6	-
VAMP2	0.999755	0.0236469	0.0726844	0.478029	1	1	-	Y	-	-	-	-	Y	C1	-
DESI2	1	0.0123962	0.0153761	0.517259	0.793249	1	-	Y	Y	-	-	-	Y	C6	-
PIM3	1	0.00103745	0.026016	0.619867	0.552003	1	-	Y	Y	-	-	-	Y	C6	-
ATP6V1B2	1	0.00711651	0.00949467	0.621783	1	1	-	Y	Y	-	-	-	Y	C2	-
HSBP1	0.527989	0.0219853	0.0609411	1	1	1	-	Y	-	-	-	-	Y	C4	-
CALCOCO1	1	0.0115454	0.0526658	0.464232	1	1	-	Y	-	-	-	-	Y	C5	-
AHSA1	0.0314243	1	1	0.121356	0.101143	1	Y	-	-	-	-	-	Y	C4	-
SF3B1	1	0.00540456	0.00451245	0.312045	0.349174	1	-	Y	Y	-	-	-	Y	C6	-
AKT1	0.865485	0.00664953	0.0112344	0.54484	0.944706	1	-	Y	Y	-	-	-	Y	C2	-
SNW1	0.947388	0.0149675	0.0151433	1	1	1	-	Y	Y	-	-	-	Y	C2	-
PRG2	0.138843	0.00282068	0.0096554	0.57151	0.996326	1	-	Y	Y	-	-	-	Y	C3	-
CKS1B	1	0.020174	0.0660956	1	1	1	-	Y	-	-	-	-	Y	C4	-
MPZL1	0.18715	0.00551349	0.00942684	0.953427	1	1	-	Y	Y	-	-	-	Y	C4	-
TOMM22	1	0.0165867	0.0163384	0.652391	1	1	-	Y	Y	-	-	-	Y	C2	-
PIGR	0.53655	0.0869642	0.0494394	0.325099	0.290607	1	-	-	Y	-	-	-	-	C6	-
STAMBP	0.358819	0.0388339	0.0682012	0.908218	1	1	-	Y	-	-	-	-	Y	C4	-
POR	1	0.00731894	0.0253825	0.766541	1	1	-	Y	Y	-	-	-	Y	C5	-
API5	0.919263	0.0204224	0.0187126	0.891963	1	1	-	Y	Y	-	-	-	Y	C2	-
NAT10	1	0.0251592	0.0752048	0.998717	1	1	-	Y	-	-	-	-	Y	C2	-
BAG1	1	0.0270645	0.0182623	0.478258	0.596498	1	-	Y	Y	-	-	-	Y	C6	-
IGF2R	1	0.0160512	0.0203692	1	1	0.955888	-	Y	Y	-	-	-	Y	C4	-
FSTL3	1	0.524407	1	0.0370262	0.382517	1	-	-	-	Y	-	-	Y	C5	-
MTOR	1	0.0105596	0.0245157	1	1	1	-	Y	Y	-	-	-	Y	C2	-
MVP	0.0249099	7.52295e-05	0.0271804	0.496143	1	1	Y	Y	Y	-	-	-	Y	C2	-
TMEM30A	0.955945	0.00986463	0.00638302	0.29499	0.402993	1	-	Y	Y	-	-	-	Y	C6	-
SMS	0.692397	0.00112303	0.000923716	0.323636	0.900553	0.298901	-	Y	Y	-	-	-	Y	C2	-
SIGMAR1	1	0.00253067	0.00868265	0.893041	1	1	-	Y	Y	-	-	-	Y	C2	-
PDCD6IP	0.944512	0.00579978	0.00495461	0.350057	0.573352	1	-	Y	Y	-	-	-	Y	C6	-
RNF40	0.409269	0.00615235	0.0475242	0.21161	1	1	-	Y	Y	-	-	-	Y	C1	-
LBH	0.312666	0.000584049	0.0141128	1	1	1	-	Y	Y	-	-	-	Y	C4	-
CIAPIN1	0.920644	0.00115429	0.617744	0.425817	1	1	-	Y	-	-	-	-	Y	C2	-
MX1	1	0.00237154	0.215718	0.00387307	0.113247	1	-	Y	-	Y	-	-	Y	C6	-
MRFAP1L1	0.760897	0.0135105	0.0109538	1	1	1	-	Y	Y	-	-	-	Y	C2	-
CCDC28A	0.424942	0.00352571	0.0052221	0.544834	0.917547	1	-	Y	Y	-	-	-	Y	C2	-
LMNB2	1	0.034065	0.0384093	1	1	1	-	Y	Y	-	-	-	Y	C2	-
P4HB	1	0.0459838	0.0868269	1	1	1	-	Y	-	-	-	-	Y	C2	-
METAP2	1	0.0128209	0.0373599	0.657786	1	1	-	Y	Y	-	-	-	Y	C2	-
C5ORF15	1	0.00438745	0.00318845	0.337207	0.569584	1	-	Y	Y	-	-	-	Y	C6	-
MED15	0.939207	0.000941842	0.032076	0.358127	0.860865	1	-	Y	Y	-	-	-	Y	C1	-
ALCAM	1	0.00718163	0.00513534	0.423193	0.603197	0.820318	-	Y	Y	-	-	-	Y	C6	-
SEC13	1	0.0234797	0.020677	1	1	1	-	Y	Y	-	-	-	Y	C2	-
C15ORF44	0.728874	0.0351545	0.0213527	1	1	1	-	Y	Y	-	-	-	Y	C2	-
SETD2	0.610492	0.00269682	0.025536	0.954978	1	1	-	Y	Y	-	-	-	Y	C2	-
ID1	0.454099	0.0186628	0.0274261	1	1	1	-	Y	Y	-	-	-	Y	C4	-
ADIPOR2	0.725901	0.0434781	0.0361463	1	1	1	-	Y	Y	-	-	-	Y	C4	-
UBE2Q2	0.563036	0.0361482	0.0359759	0.872633	1	1	-	Y	Y	-	-	-	Y	C2	-
PISD	0.212718	0.00163601	0.00954475	0.0645864	0.119424	1	-	Y	Y	-	-	-	Y	C6	-
PFKM	1	0.0249152	0.0673832	1	1	1	-	Y	-	-	-	-	Y	C2	-
MGP	1	0.00213536	0.00860869	0.00477315	0.0273228	0.405662	-	Y	Y	Y	Y	-	Y	C5	-
HIBADH	0.890759	0.00205979	0.00362048	0.631261	1	1	-	Y	Y	-	-	-	Y	C2	-
PLXNB2	1	0.00056448	0.0141628	0.0678143	0.110849	1	-	Y	Y	-	-	-	Y	C6	-
PRKAB1	1	0.00745431	0.00847047	0.69385	1	1	-	Y	Y	-	-	-	Y	C2	-
RNASE1	1	0.0133548	0.283035	1	1	1	-	Y	-	-	-	-	Y	C2	-
CKAP5	1	0.0496593	0.0879022	1	1	1	-	Y	-	-	-	-	Y	C4	-
MPDU1	1	0.0037133	0.00714128	0.502266	0.960359	1	-	Y	Y	-	-	-	Y	C2	-
TMEM167B	1	0.0106724	0.00580247	1	1	1	-	Y	Y	-	-	-	Y	C2	-
CTNNBIP1	1	0.00506124	0.0115707	0.487044	0.476304	1	-	Y	Y	-	-	-	Y	C6	-
RAE1	0.927626	0.0402836	0.0465779	1	1	1	-	Y	Y	-	-	-	Y	C4	-
MGAT1	0.944434	0.00616794	0.0602898	0.697338	1	1	-	Y	-	-	-	-	Y	C1	-
ARHGAP1	1	0.0145874	0.0137669	0.108714	0.182276	0.81157	-	Y	Y	-	-	-	Y	C6	-
RAB6A	0.100807	0.00108296	0.0574927	1	1	1	-	Y	-	-	-	-	Y	C3	-
PPP1R16A	1	0.00602051	0.136657	0.371102	1	1	-	Y	-	-	-	-	Y	C6	-
WASF2	1	0.00561875	0.0343644	0.79117	1	1	-	Y	Y	-	-	-	Y	C2	-
TMED9	0.853869	0.0028154	0.0297536	0.616816	1	1	-	Y	Y	-	-	-	Y	C2	-
ECE1	0.00997505	0.00222368	0.0542596	0.969437	1	1	Y	Y	-	-	-	-	Y	C4	-
RHEB	0.488687	0.00569687	0.011913	0.64754	1	1	-	Y	Y	-	-	-	Y	C2	-
AP2B1	0.373939	0.0234942	0.0204208	1	1	1	-	Y	Y	-	-	-	Y	C4	-
LEPROTL1	0.692418	0.0399113	0.0490896	1	1	1	-	Y	Y	-	-	-	Y	C4	-
AK1	0.65709	0.0353847	0.244598	1	1	1	-	Y	-	-	-	-	Y	C2	-
SLIRP	1	0.0468622	0.0471017	1	1	1	-	Y	Y	-	-	-	Y	C2	-
POLR2E	0.366237	0.00897425	0.0223045	0.32432	0.803813	1	-	Y	Y	-	-	-	Y	C2	-
ENSA	1	0.00861773	0.00521756	0.836667	1	1	-	Y	Y	-	-	-	Y	C2	-
CBX5	0.759742	0.0113122	0.0151178	0.200868	0.4121	1	-	Y	Y	-	-	-	Y	C6	-
PAPD7	0.587945	0.0175322	0.00900671	0.761309	0.717654	1	-	Y	Y	-	-	-	Y	C2	-
GLO1	1	0.0105349	0.00746486	0.589991	0.98548	1	-	Y	Y	-	-	-	Y	C2	-
VAMP3	1	0.0165231	0.0126126	0.327069	0.481093	1	-	Y	Y	-	-	-	Y	C6	-
ESYT1	0.94073	0.044135	0.0514834	1	1	1	-	Y	-	-	-	-	Y	C2	-
G6PD	1	0.00709047	0.0238584	1	1	1	-	Y	Y	-	-	-	Y	C2	-
CARS	0.972547	0.0348147	0.0785051	1	1	0.750675	-	Y	-	-	-	-	Y	C4	-
FLOT2	1	0.026732	0.0940476	1	1	1	-	Y	-	-	-	-	Y	C3	-
ITGAV	1	0.0277454	0.0195405	1	1	1	-	Y	Y	-	-	-	Y	C2	Y
SRSF6	1	0.0441039	0.0400005	1	1	1	-	Y	Y	-	-	-	Y	C2	-
ABHD14B	1	0.0149808	0.114273	0.197231	0.694136	1	-	Y	-	-	-	-	Y	C6	-
ATXN10	1	0.00770709	0.00505017	0.185393	0.23428	1	-	Y	Y	-	-	-	Y	C6	-
UQCR11	1	0.0203359	0.0182789	1	1	1	-	Y	Y	-	-	-	Y	C2	-
CYBRD1	1	0.00112597	0.0926113	0.849253	1	1	-	Y	-	-	-	-	Y	C5	Y
MRPS21	1	0.0216414	0.189565	1	1	1	-	Y	-	-	-	-	Y	C4	-
MRPL15	1	0.00725133	0.0345059	0.227851	0.694	0.930494	-	Y	Y	-	-	-	Y	C5	-
CYTH2	1	0.0837369	0.229848	0.0433131	0.150245	0.287719	-	-	-	Y	-	-	Y	C5	-
IGBP1	0.703869	0.0630611	0.0493718	1	1	1	-	-	Y	-	-	-	-	C4	-
CARKD	0.452089	0.00284573	0.00237694	1	0.988961	1	-	Y	Y	-	-	-	Y	C2	-
PRKCDBP	0.812689	0.00294403	0.00161749	0.302824	0.39779	1	-	Y	Y	-	-	-	Y	C6	-
ICMT	1	0.0451866	0.0618918	0.823049	1	1	-	Y	-	-	-	-	Y	C2	-
CLK1	0.139308	8.18337e-06	0.0022379	1	0.411896	0.453889	-	Y	Y	-	-	-	Y	C2	-
DNAJB6	0.593796	0.0303285	0.0287666	1	1	1	-	Y	Y	-	-	-	Y	C4	-
RPL28	1	0.00124434	0.0016314	0.824213	1	1	-	Y	Y	-	-	-	Y	C2	-
RBX1	0.91398	0.0136589	0.0125294	0.791393	1	0.918155	-	Y	Y	-	-	-	Y	C2	-
PRCC	0.34356	0.0271228	0.0475272	1	1	0.549023	-	Y	Y	-	-	-	Y	C4	-
JUP	1	0.108178	0.0260743	1	0.494755	1	-	-	Y	-	-	-	-	C6	-
ZCCHC3	0.970901	0.018051	0.0221098	1	1	1	-	Y	Y	-	-	-	Y	C2	-
BACE2	0.42502	0.000301398	0.0758316	0.0545901	0.701639	1	-	Y	-	-	-	-	Y	C6	-
KIAA0494	1	0.00715542	0.0390733	0.752452	0.78997	1	-	Y	Y	-	-	-	Y	C6	-
TMEM214	1	0.000678656	0.17061	0.351404	1	1	-	Y	-	-	-	-	Y	C5	-
STARD3	0.899038	0.00225334	0.0410931	0.397923	1	1	-	Y	Y	-	-	-	Y	C1	-
NDUFA11	0.932584	0.0235484	0.0154672	1	1	1	-	Y	Y	-	-	-	Y	C2	-
TMEM167A	0.696061	0.00699178	0.0145372	1	1	1	-	Y	Y	-	-	-	Y	C4	-
AHSG	1	0.0273425	1	0.770215	1	0.491876	-	Y	-	-	-	-	Y	C6	-
FAM96A	1	0.0327054	0.0996247	1	1	1	-	Y	-	-	-	-	Y	C2	-
ASNS	0.129425	0.0487189	0.0517724	1	1	1	-	Y	-	-	-	-	Y	C4	-
PRR13	0.94279	0.0330751	0.0249837	1	1	1	-	Y	Y	-	-	-	Y	C2	-
PRKCZ	1	0.00222975	0.0396115	0.505357	1	1	-	Y	Y	-	-	-	Y	C1	-
SERPINA5	1	0.0164268	0.146558	0.0845413	0.507769	1	-	Y	-	-	-	-	Y	C6	-
GRN	0.458851	0.00382713	0.0783227	0.107991	0.748031	1	-	Y	-	-	-	-	Y	C6	-
TOMM20	1	0.00458944	0.00498777	0.147381	0.198298	1	-	Y	Y	-	-	-	Y	C6	-
BRP44	1	0.0445968	0.0501574	0.700787	1	1	-	Y	-	-	-	-	Y	C6	-
CCT3	0.670502	0.0498806	0.389561	1	1	1	-	Y	-	-	-	-	Y	C4	-
BACE1	0.411591	0.0225269	0.0239941	1	1	1	-	Y	Y	-	-	-	Y	C2	-
ADH5	1	0.00598451	0.00461544	0.331753	0.473001	1	-	Y	Y	-	-	-	Y	C6	-
WBP1L	0.411509	0.0130258	0.0251203	1	1	1	-	Y	Y	-	-	-	Y	C4	-
AKR7A2	0.614698	0.00124737	0.0191117	0.609981	1	1	-	Y	Y	-	-	-	Y	C2	-
LGALS9	0.93197	0.00324329	0.0203391	0.833726	1	1	-	Y	Y	-	-	-	Y	C1	-
PKDCC	0.178458	0.00812818	0.0149879	0.558342	1	1	-	Y	Y	-	-	-	Y	C2	-
RPS4Y1	0.890696	0.0228069	0.0136763	1	1	1	-	Y	Y	-	-	-	Y	C2	-
ALDH18A1	0.507649	0.0177609	0.0162026	0.854486	1	1	-	Y	Y	-	-	-	Y	C2	-
MT1E	0.236715	0.000799612	0.00567639	0.601379	1	1	-	Y	Y	-	-	-	Y	C3	-
NDUFB8	0.641684	0.0451836	0.0653957	1	1	1	-	Y	-	-	-	-	Y	C4	-
C1QA	0.71673	0.00162166	0.00495001	0.570973	1	1	-	Y	Y	-	-	-	Y	C1	-
UNG	1	0.0095352	0.00665389	0.415923	0.601981	1	-	Y	Y	-	-	-	Y	C6	-
SPTBN1	0.696268	0.00182321	0.000332541	0.267435	0.281679	1	-	Y	Y	-	-	-	Y	C6	-
POMC	0.743102	0.000439516	0.0222194	0.261881	0.888648	1	-	Y	Y	-	-	-	Y	C1	-
SLC39A13	1	0.0476512	0.434735	0.196525	1	1	-	Y	-	-	-	-	Y	C6	-
MNAT1	0.0952034	2.18179e-05	0.565196	0.173805	1	1	-	Y	-	-	-	-	Y	C2	-
SCD5	0.521034	0.000225868	0.00283351	0.950745	1	1	-	Y	Y	-	-	-	Y	C1	-
RAPGEF1	0.897318	0.00259886	0.00151434	0.115772	0.208852	1	-	Y	Y	-	-	-	Y	C6	-
RAD21	1	0.00793088	0.010604	0.752602	0.921715	1	-	Y	Y	-	-	-	Y	C2	-
TAF7	0.516009	0.040241	0.0353729	1	1	1	-	Y	Y	-	-	-	Y	C4	-
RNF181	1	0.0053917	0.0168553	0.877574	1	1	-	Y	Y	-	-	-	Y	C2	-
PRAF2	0.81047	0.00306255	0.0559159	0.42843	1	1	-	Y	-	-	-	-	Y	C1	-
COMT	0.981981	0.0180127	0.0125357	1	1	1	-	Y	Y	-	-	-	Y	C2	-
NUDT9	0.533815	0.0195903	0.0364972	1	1	1	-	Y	Y	-	-	-	Y	C4	-
RFTN1	1	0.0291855	0.0748107	0.126728	0.430028	0.255952	-	Y	-	-	-	-	Y	C5	-
MYO1C	0.737914	0.00270039	0.00187497	0.728005	1	1	-	Y	Y	-	-	-	Y	C2	-
RHOBTB3	1	0.0212148	0.032702	0.645647	1	1	-	Y	Y	-	-	-	Y	C2	-
MRPS35	1	0.0105245	0.0122544	1	1	1	-	Y	Y	-	-	-	Y	C2	-
COBRA1	0.117225	0.0159776	0.110753	1	1	1	-	Y	-	-	-	-	Y	C4	-
SIAE	1	0.00226921	0.00879236	0.886887	1	1	-	Y	Y	-	-	-	Y	C6	Y
NIF3L1	0.358119	0.0266	0.0501073	1	1	1	-	Y	-	-	-	-	Y	C4	-
ISCA1	0.689712	0.0291279	0.050785	0.55958	1	1	-	Y	-	-	-	-	Y	C2	-
UQCRB	0.135556	0.0090104	0.0284993	1	1	1	-	Y	Y	-	-	-	Y	C4	-
GNL2	1	0.016469	0.0114115	0.770608	1	1	-	Y	Y	-	-	-	Y	C2	-
RAF1	0.213136	0.00017587	0.00750157	0.426586	1	1	-	Y	Y	-	-	-	Y	C2	-
PUM1	1	0.000668213	0.00173086	0.430672	0.706536	1	-	Y	Y	-	-	-	Y	C6	-
F13A1	1	0.000465734	0.038102	0.0728221	0.271724	1	-	Y	Y	-	-	-	Y	C5	-
SPINT1	1	0.00770017	0.0673272	0.243018	0.612687	1	-	Y	-	-	-	-	Y	C5	-
STK38	0.387156	0.0292858	0.0360315	1	1	1	-	Y	Y	-	-	-	Y	C4	-
WDR59	0.21991	0.0392914	0.0455202	1	1	1	-	Y	Y	-	-	-	Y	C4	-
PIGT	0.670023	0.018608	0.0207855	1	1	1	-	Y	Y	-	-	-	Y	C4	-
STATH	0.349674	0.0113496	0.053908	0.295987	1	0.882317	-	Y	-	-	-	-	Y	C3	-
SERPINA3	0.130267	0.0253101	0.020636	0.00844314	0.510424	1	-	Y	Y	Y	-	-	Y	C2	-
SIVA1	1	0.0257003	0.0419952	1	1	1	-	Y	Y	-	-	-	Y	C2	-
MAP4	0.340611	0.0274211	0.0287339	0.755648	1	1	-	Y	Y	-	-	-	Y	C2	-
CHMP4B	1	0.00221225	0.0016093	0.152283	0.224542	1	-	Y	Y	-	-	-	Y	C6	-
ADRM1	1	0.0108614	0.00914208	0.940067	1	1	-	Y	Y	-	-	-	Y	C2	-
CRMP1	0.162601	0.00783197	0.0346187	0.144157	0.869088	1	-	Y	Y	-	-	-	Y	C3	-
SRRM2	0.44923	0.0103515	0.0425193	1	1	1	-	Y	Y	-	-	-	Y	C4	-
MOCS2	0.992917	0.0233962	0.182979	1	1	1	-	Y	-	-	-	-	Y	C4	-
ADD1	1	0.00720582	0.0109584	0.759741	1	1	-	Y	Y	-	-	-	Y	C2	-
VPS37B	1	0.032236	0.0267201	0.572142	0.716358	1	-	Y	Y	-	-	-	Y	C6	-
SDR39U1	0.0590063	0.00818484	0.0179428	1	1	1	-	Y	Y	-	-	-	Y	C4	-
C10ORF10	0.173819	0.00897185	0.0272469	0.0172754	0.538665	1	-	Y	Y	Y	-	-	Y	C6	-
S100A9	1	0.00407697	0.245445	0.722967	1	1	-	Y	-	-	-	-	Y	C5	Y
GSTK1	0.925363	0.00176049	0.00479325	0.863009	1	1	-	Y	Y	-	-	-	Y	C2	-
ELAVL1	1	0.0467649	0.0616539	1	1	1	-	Y	-	-	-	-	Y	C2	-
PPT1	0.938566	0.0328742	0.0312176	0.683992	1	1	-	Y	Y	-	-	-	Y	C2	-
C1ORF144	1	0.0204017	0.0325049	0.401528	0.669148	0.822927	-	Y	Y	-	-	-	Y	C5	-
PRSS8	0.844802	0.00389537	0.152433	1	1	1	-	Y	-	-	-	-	Y	C3	-
TNNI1	0.636616	0.00473406	0.0261786	0.4189	1	1	-	Y	Y	-	-	-	Y	C1	-
DRAP1	0.473381	0.0357762	0.0424221	0.549561	1	1	-	Y	Y	-	-	-	Y	C2	-
FGFR1	0.793629	0.000323202	0.0420845	0.302797	0.625664	1	-	Y	Y	-	-	-	Y	C1	-
HES1	1	0.00291843	0.0372826	0.262319	0.715294	1	-	Y	Y	-	-	-	Y	C6	-
RHBDD2	0.410455	0.00574267	0.00413401	0.380068	0.709941	1	-	Y	Y	-	-	-	Y	C2	-
HLA-DMA	0.165172	0.0034485	0.100081	0.16952	1	1	-	Y	-	-	-	-	Y	C6	-
TNS1	1	0.02767	0.098556	0.512837	1	1	-	Y	-	-	-	-	Y	C1	-
STRN4	0.480821	0.0015309	0.0217483	0.21439	0.529116	1	-	Y	Y	-	-	-	Y	C1	-
AIMP2	1	0.0182788	0.0438569	1	1	1	-	Y	Y	-	-	-	Y	C2	-
SDCCAG3	1	0.0337622	0.0259458	1	1	1	-	Y	Y	-	-	-	Y	C2	-
PRRC2C	1	0.0052949	0.00248467	0.658953	0.769165	1	-	Y	Y	-	-	-	Y	C2	-
RPA1	0.871685	0.0229796	0.0166616	1	1	1	-	Y	Y	-	-	-	Y	C2	-
KDM3A	0.90614	0.000405201	0.000321478	0.223733	0.329189	1	-	Y	Y	-	-	-	Y	C6	-
CCDC6	0.892135	0.0359049	0.0296405	1	1	1	-	Y	Y	-	-	-	Y	C4	-
SDC1	0.993241	0.019882	0.0103833	1	1	1	-	Y	Y	-	-	-	Y	C2	-
TMEM43	1	0.0146943	0.016515	0.894032	1	1	-	Y	Y	-	-	-	Y	C2	-
CYSTM1	0.864277	0.0293559	0.0197421	1	0.899808	1	-	Y	Y	-	-	-	Y	C2	-
DYNLT1	1	0.0104119	0.00485755	0.328502	0.446866	1	-	Y	Y	-	-	-	Y	C6	-
PDZD11	1	0.014054	0.0149452	1	1	1	-	Y	Y	-	-	-	Y	C2	-
TMEM165	0.659093	0.0414071	0.0311156	0.732144	0.76762	1	-	Y	Y	-	-	-	Y	C2	-
BTBD1	0.562731	0.0468193	0.0362366	1	1	1	-	Y	Y	-	-	-	Y	C4	-
CHMP1A	0.497867	0.0190585	0.0322541	1	1	1	-	Y	Y	-	-	-	Y	C4	-
KBTBD2	0.326444	0.0255744	0.0135957	0.524752	0.506025	1	-	Y	Y	-	-	-	Y	C2	-
ADAM12	0.881798	0.00287254	0.0518776	0.75918	1	1	-	Y	-	-	-	-	Y	C1	-
STOML2	1	0.00925787	0.00659096	0.641368	1	1	-	Y	Y	-	-	-	Y	C2	-
TCEB2	0.754088	0.00947694	0.0069163	1	1	1	-	Y	Y	-	-	-	Y	C4	-
PFDN5	0.611693	0.0209458	0.025348	1	1	1	-	Y	Y	-	-	-	Y	C2	-
ABCF3	1	0.0398651	0.0257569	0.804047	0.833342	1	-	Y	Y	-	-	-	Y	C6	-
TSPO	0.946007	0.0155669	0.0275329	0.886521	1	1	-	Y	Y	-	-	-	Y	C2	-
SS18L2	1	0.0415301	0.0515625	1	1	1	-	Y	-	-	-	-	Y	C4	-
CDK2AP2	0.163384	1	1	0.00084917	0.547089	1	-	-	-	Y	-	-	Y	C5	-
XPO1	0.583258	0.00499382	0.0209212	0.74363	1	0.595343	-	Y	Y	-	-	-	Y	C2	-
ANAPC13	1	0.0389391	0.0295426	1	1	1	-	Y	Y	-	-	-	Y	C2	-
KIF3B	1	0.0298712	0.0403003	1	1	1	-	Y	Y	-	-	-	Y	C2	-
ANGPTL4	0.209371	0.00154895	0.00571822	0.00491881	0.0918129	1	-	Y	Y	Y	-	-	Y	C6	-
TMEM50A	0.721803	0.0083114	0.00489151	0.802177	0.860395	1	-	Y	Y	-	-	-	Y	C2	-
AARS	0.0627189	0.000663962	0.149404	1	1	1	-	Y	-	-	-	-	Y	C4	-
COL4A1	1	0.0059247	0.0636094	0.192338	1	0.173489	-	Y	-	-	-	-	Y	C1	-
PSMB10	1	0.000311562	0.000646551	0.00729831	0.0124876	1	-	Y	Y	Y	Y	-	Y	C6	-
DTYMK	0.504306	0.00803265	0.0244592	0.910697	1	1	-	Y	Y	-	-	-	Y	C2	-
ERLEC1	1	0.00562737	0.00562836	0.685378	1	1	-	Y	Y	-	-	-	Y	C2	-
TTC19	1	0.0323876	0.0230137	0.334542	0.348005	1	-	Y	Y	-	-	-	Y	C6	-
UBE2Z	0.931888	0.0140347	0.0112098	0.80042	0.595506	1	-	Y	Y	-	-	-	Y	C6	-
EML4	1	0.0133741	0.0113715	0.480411	0.837277	1	-	Y	Y	-	-	-	Y	C2	-
TRAF4	1	0.0270257	0.0473616	0.0046908	0.0146367	1	-	Y	Y	Y	Y	-	Y	C5	-
GRAMD4	0.382416	0.00388759	0.0297972	0.172137	0.802941	1	-	Y	Y	-	-	-	Y	C6	-
GDF15	1	0.00101423	0.00844072	0.668638	1	1	-	Y	Y	-	-	-	Y	C2	-
MTHFD1	1	0.00509798	0.00913695	0.551587	1	1	-	Y	Y	-	-	-	Y	C6	-
PIGY	1	0.0375924	0.048333	0.973561	1	1	-	Y	Y	-	-	-	Y	C2	-
SLC39A9	0.357024	0.0207332	0.0277472	0.490776	1	1	-	Y	Y	-	-	-	Y	C2	-
ABR	1	0.00789076	0.00469714	0.381455	0.394081	1	-	Y	Y	-	-	-	Y	C6	-
GOLGA3	1	0.0443443	0.0569724	0.704184	1	1	-	Y	-	-	-	-	Y	C2	-
TSPAN6	0.451981	0.0239083	0.0281852	0.768478	1	1	-	Y	Y	-	-	-	Y	C2	-
FABP4	1	0.0126894	0.0230147	0.73473	0.943049	1	-	Y	Y	-	-	-	Y	C5	-
CMAS	1	0.0293652	0.118881	0.789491	1	1	-	Y	-	-	-	-	Y	C2	-
SNAPIN	1	0.0195682	0.0144054	1	1	1	-	Y	Y	-	-	-	Y	C2	-
CCNDBP1	0.693494	0.0509465	0.0341679	1	1	1	-	-	Y	-	-	-	-	C2	-
PRKACB	1	0.0406467	0.0475661	1	1	1	-	Y	Y	-	-	-	Y	C2	-
TRIM44	1	0.0149007	0.0115107	0.599875	1	1	-	Y	Y	-	-	-	Y	C2	-
TCEAL8	0.836237	0.00795137	0.034838	0.486661	1	1	-	Y	Y	-	-	-	Y	C2	-
ARHGAP17	0.795181	0.0223726	0.0284948	1	1	1	-	Y	Y	-	-	-	Y	C2	-
CTSB	0.870792	0.00183145	0.00192345	0.363856	0.57207	1	-	Y	Y	-	-	-	Y	C6	-
DPY19L1	1	0.00059752	0.000467867	0.549836	0.725718	1	-	Y	Y	-	-	-	Y	C2	-
ADCY6	1	0.014706	0.0623903	0.970012	1	1	-	Y	-	-	-	-	Y	C2	-
PLK1	1	0.00767371	0.00779388	1	1	1	-	Y	Y	-	-	-	Y	C1	-
EMC3	0.55523	0.0267446	0.0319955	1	1	1	-	Y	Y	-	-	-	Y	C4	-
SPSB3	0.149871	0.0129387	0.072107	0.433669	1	1	-	Y	-	-	-	-	Y	C3	-
CRYBA4	0.810898	0.0411169	0.100584	1	1	1	-	Y	-	-	-	-	Y	C3	-
IRF1	0.0440523	0.354463	0.241875	0.126779	1	1	Y	-	-	-	-	-	Y	C4	-
PRPF19	0.924468	0.00802536	0.0307569	0.593446	1	1	-	Y	Y	-	-	-	Y	C2	-
PDRG1	0.165018	0.0189504	0.0114678	1	1	1	-	Y	Y	-	-	-	Y	C4	-
SLC6A8	0.642567	0.000685674	0.00169729	0.0439075	0.132377	0.82939	-	Y	Y	Y	-	-	Y	C6	-
TJP2	0.652869	0.0247199	0.0137759	0.990811	1	1	-	Y	Y	-	-	-	Y	C2	-
FAM60A	1	0.0124703	0.00897522	0.610428	0.623431	1	-	Y	Y	-	-	-	Y	C6	-
AFF1	1	0.0317355	0.0441854	0.876102	1	1	-	Y	Y	-	-	-	Y	C2	-
CD99L2	1	0.0075494	0.0605456	0.417171	0.806084	1	-	Y	-	-	-	-	Y	C6	-
GNS	1	0.0296385	0.0210123	0.982882	1	1	-	Y	Y	-	-	-	Y	C2	-
TPGS2	0.73387	0.017877	0.0232215	0.568149	1	1	-	Y	Y	-	-	-	Y	C2	-
RNF7	1	0.0145696	0.051567	0.223299	0.81552	1	-	Y	-	-	-	-	Y	C6	-
DHX30	0.403456	6.39716e-06	0.0421081	1	1	1	-	Y	Y	-	-	-	Y	C4	-
CASP4	1	0.00686535	0.00352239	0.559681	0.684085	1	-	Y	Y	-	-	-	Y	C6	-
PGC	0.829504	0.000184582	0.0805687	0.362288	1	1	-	Y	-	-	-	-	Y	C1	Y
NELF	1	0.0409454	0.0751953	0.644115	1	1	-	Y	-	-	-	-	Y	C1	-
IQGAP1	0.741913	0.0315402	0.0364674	0.842974	1	1	-	Y	Y	-	-	-	Y	C2	-
SIK1	0.309995	0.00912039	0.003223	1	1	1	-	Y	Y	-	-	-	Y	C4	-
C11ORF68	0.412995	0.00225392	0.0188335	1	1	1	-	Y	Y	-	-	-	Y	C3	-
SORBS3	1	0.00639633	0.0058553	0.647488	1	1	-	Y	Y	-	-	-	Y	C2	-
RAI14	1	0.0218127	0.0198751	1	1	1	-	Y	Y	-	-	-	Y	C2	-
EPS8L2	0.379572	0.00246632	0.0755092	0.575279	1	1	-	Y	-	-	-	-	Y	C3	-
EIF1AX	0.974923	0.0118846	0.0122067	0.685692	1	1	-	Y	Y	-	-	-	Y	C2	-
CLDN4	0.860096	0.00927583	0.0140959	1	1	1	-	Y	Y	-	-	-	Y	C4	-
TBL1XR1	1	0.0337673	0.0291842	0.644135	0.692724	1	-	Y	Y	-	-	-	Y	C6	-
TRAK2	0.362865	0.00967741	0.0103981	1	1	1	-	Y	Y	-	-	-	Y	C4	-
TARS	0.534738	0.0493192	0.0857855	1	1	1	-	Y	-	-	-	-	Y	C4	-
CCNB2	0.274546	0.0430851	0.0452522	1	1	1	-	Y	Y	-	-	-	Y	C4	-
IFI16	1	0.00799652	0.0282149	0.551887	1	1	-	Y	Y	-	-	-	Y	C6	-
LBR	1	0.0456271	0.0372569	1	1	1	-	Y	Y	-	-	-	Y	C2	-
NDN	0.608319	0.0065531	0.027243	0.744426	1	1	-	Y	Y	-	-	-	Y	C3	-
FADD	0.971796	0.00923405	0.0224937	1	1	0.85646	-	Y	Y	-	-	-	Y	C4	-
PLEKHA2	0.276516	0.00181363	0.00709059	0.191459	0.790927	1	-	Y	Y	-	-	-	Y	C2	-
ITPA	1	0.00693971	0.00381205	0.472595	0.733361	1	-	Y	Y	-	-	-	Y	C6	-
SIN3B	0.0703315	0.0487569	1	1	1	1	-	Y	-	-	-	-	Y	C4	-
GATM	0.657915	0.0785872	0.0461763	1	1	1	-	-	Y	-	-	-	-	C4	-
SLC2A1	1	0.00106327	0.00353975	0.0967821	0.209326	1	-	Y	Y	-	-	-	Y	C6	-
ENOPH1	1	0.00484808	0.00965798	0.79072	1	1	-	Y	Y	-	-	-	Y	C2	-
VSIG4	0.84656	0.00274046	0.00330875	1	1	1	-	Y	Y	-	-	-	Y	C1	-
CUL1	0.810399	0.0285349	0.0379075	1	1	1	-	Y	Y	-	-	-	Y	C4	-
PRSS1	0.817509	0.000224475	0.0399131	0.33499	0.651256	1	-	Y	Y	-	-	-	Y	C1	-
ATPIF1	0.855316	0.0156752	0.0072004	1	1	1	-	Y	Y	-	-	-	Y	C2	-
BDH2	0.572444	0.00576505	0.0863538	0.151578	0.788033	1	-	Y	-	-	-	-	Y	C6	-
FMOD	1	0.00362313	0.00879065	0.716495	0.99189	1	-	Y	Y	-	-	-	Y	C5	Y
RPS19BP1	0.677889	0.0291429	0.0687842	1	1	1	-	Y	-	-	-	-	Y	C4	-
NPC2	1	0.00822441	0.00658385	0.817273	1	1	-	Y	Y	-	-	-	Y	C2	-
ATG9A	0.671734	0.00158869	0.00407691	0.427673	0.494306	1	-	Y	Y	-	-	-	Y	C1	-
XPOT	0.456709	0.0458097	0.105014	1	1	0.981351	-	Y	-	-	-	-	Y	C4	-
DHRS3	1	0.000111862	0.00198693	0.467109	0.949996	1	-	Y	Y	-	-	-	Y	C2	-
CDV3	1	0.0225483	0.0196401	0.715407	0.798055	1	-	Y	Y	-	-	-	Y	C6	-
UBE4A	1	0.046843	0.105873	0.885766	1	1	-	Y	-	-	-	-	Y	C2	-
CD53	1	0.00291609	0.0362012	1	1	1	-	Y	Y	-	-	-	Y	C1	-
MS4A6A	0.680309	0.00152292	0.00246257	0.953857	0.890409	1	-	Y	Y	-	-	-	Y	C1	-
SLC43A3	0.966224	0.00238849	0.0784613	0.437463	1	1	-	Y	-	-	-	-	Y	C1	-
PREX1	0.422581	0.00207175	0.00195716	0.206209	0.321951	1	-	Y	Y	-	-	-	Y	C1	-
IMPAD1	1	0.00783284	0.00408872	0.302976	0.464656	1	-	Y	Y	-	-	-	Y	C6	-
COPG1	1	0.000379732	0.242835	0.243107	1	1	-	Y	-	-	-	-	Y	C2	-
B4GALT3	0.276789	0.000437364	0.0113182	0.524763	1	1	-	Y	Y	-	-	-	Y	C2	-
SUPT7L	0.610071	0.0333206	0.0956386	1	1	1	-	Y	-	-	-	-	Y	C4	-
PIAS3	0.126118	0.00169888	0.0142159	1	1	1	-	Y	Y	-	-	-	Y	C4	-
NISCH	1	0.034771	0.135671	0.509367	1	0.418267	-	Y	-	-	-	-	Y	C1	-
FEM1A	0.251275	0.00102338	0.000765751	1	1	1	-	Y	Y	-	-	-	Y	C4	-
UTP18	0.657232	0.024369	0.0250609	1	1	1	-	Y	Y	-	-	-	Y	C3	-
WDR46	1	8.78385e-05	0.037624	0.281997	0.645078	1	-	Y	Y	-	-	-	Y	C6	-
C14ORF142	0.701934	0.0297137	0.0279563	1	1	1	-	Y	Y	-	-	-	Y	C2	-
TSTA3	0.400814	0.0297902	0.0920514	1	1	1	-	Y	-	-	-	-	Y	C2	-
B4GALT5	0.508657	0.0419046	0.0392611	1	1	1	-	Y	Y	-	-	-	Y	C4	-
MAD2L1BP	0.303023	0.00572794	0.00707479	0.39711	0.846583	1	-	Y	Y	-	-	-	Y	C2	-
VPS45	0.879752	0.0178789	0.239648	1	1	1	-	Y	-	-	-	-	Y	C4	-
HEXA	0.532811	0.0465491	0.0352449	1	1	1	-	Y	Y	-	-	-	Y	C2	-
C9ORF123	0.269364	0.0115304	0.0350944	0.593908	1	1	-	Y	Y	-	-	-	Y	C2	-
TOX4	0.104774	0.00875905	0.0115346	0.262716	0.727311	1	-	Y	Y	-	-	-	Y	C2	-
ISG15	0.183356	0.000915927	0.0920036	1	1	1	-	Y	-	-	-	-	Y	C4	-
PPIE	0.662892	0.0219043	0.0205542	1	1	1	-	Y	Y	-	-	-	Y	C4	-
ARL3	0.967654	0.00112793	0.00152695	0.342856	0.625497	1	-	Y	Y	-	-	-	Y	C1	-
TGOLN2	1	0.0335062	0.0506722	0.671487	0.916487	1	-	Y	-	-	-	-	Y	C6	-
CDH1	0.319497	0.0146112	0.00744049	1	1	1	-	Y	Y	-	-	-	Y	C4	-
PITHD1	0.75023	0.0366113	0.0235354	1	1	1	-	Y	Y	-	-	-	Y	C2	-
RNASET2	0.211454	0.00182288	0.0021563	0.00462195	0.0294908	1	-	Y	Y	Y	Y	-	Y	C6	-
NR2F6	0.542405	0.025501	0.0822672	1	1	1	-	Y	-	-	-	-	Y	C4	-
MTUS1	1	0.0158225	0.0132117	0.859524	1	1	-	Y	Y	-	-	-	Y	C2	-
PGAP3	0.668554	0.000545225	0.0220141	0.295392	0.856645	1	-	Y	Y	-	-	-	Y	C1	-
NAGK	1	0.0173997	0.119427	0.958002	1	1	-	Y	-	-	-	-	Y	C2	-
PDIA5	0.426482	0.0016913	0.0012378	0.192342	0.2705	1	-	Y	Y	-	-	-	Y	C6	-
PLVAP	1	0.0094665	0.130843	0.461855	1	0.288988	-	Y	-	-	-	-	Y	C1	-
CLEC11A	1	0.00478814	0.0938767	0.324207	1	1	-	Y	-	-	-	-	Y	C1	-
TBC1D5	0.648475	0.0208374	0.0154001	1	1	1	-	Y	Y	-	-	-	Y	C4	-
NUPR1	0.130578	0.0081727	0.0596842	1	1	1	-	Y	-	-	-	-	Y	C4	-
ADPRHL2	0.260175	0.000274903	0.00472459	0.419414	1	1	-	Y	Y	-	-	-	Y	C2	-
EXOSC5	0.646149	0.0176384	0.0133091	1	1	1	-	Y	Y	-	-	-	Y	C2	-
TM9SF3	0.313109	0.00429961	0.194763	0.0546688	1	1	-	Y	-	-	-	-	Y	C2	-
TMEM126A	1	0.0257065	0.024684	0.873702	1	1	-	Y	Y	-	-	-	Y	C2	-
CTDSP2	0.581646	0.0144061	0.00875782	1	1	1	-	Y	Y	-	-	-	Y	C4	-
AAAS	0.17321	0.00575792	0.0803887	0.628841	1	1	-	Y	-	-	-	-	Y	C3	-
FAM3A	0.340837	5.55181e-05	0.0105263	0.771654	1	1	-	Y	Y	-	-	-	Y	C2	-
PPM1F	0.294155	0.00306004	0.0288742	1	1	1	-	Y	Y	-	-	-	Y	C4	-
ATN1	1	0.00409201	0.00311103	0.710374	0.584176	1	-	Y	Y	-	-	-	Y	C1	-
NRP2	1	0.00143404	0.285871	0.152906	1	1	-	Y	-	-	-	-	Y	C1	-
MRAS	0.838976	0.00970657	0.0625976	1	1	0.80304	-	Y	-	-	-	-	Y	C3	-
PDK4	0.457936	7.28179e-05	0.00848973	0.0768406	0.0497128	1	-	Y	Y	-	Y	-	Y	C6	-
NSFL1C	1	0.0325334	0.0240793	0.353691	0.278141	1	-	Y	Y	-	-	-	Y	C6	-
SLC35A4	0.285643	0.00252791	0.0240408	0.484121	1	1	-	Y	Y	-	-	-	Y	C3	-
MIEN1	1	0.0477747	0.0467078	1	1	1	-	Y	Y	-	-	-	Y	C2	-
C3ORF26	0.691221	0.0167234	0.0163326	0.638408	1	1	-	Y	Y	-	-	-	Y	C2	-
CDC34	1	0.00764986	0.00454786	1	1	1	-	Y	Y	-	-	-	Y	C2	-
PNKD	0.476694	0.00598718	0.133568	1	1	1	-	Y	-	-	-	-	Y	C4	-
GTF2B	1	0.00261439	0.00738666	1	1	1	-	Y	Y	-	-	-	Y	C2	-
PNRC2	0.794199	0.0156785	0.018715	1	1	1	-	Y	Y	-	-	-	Y	C2	-
KIAA0317	0.292361	0.00406879	0.00226526	0.610154	0.91557	1	-	Y	Y	-	-	-	Y	C2	-
CIC	1	0.00915708	0.0108325	0.296187	0.306506	1	-	Y	Y	-	-	-	Y	C5	-
CSF1R	0.387618	0.00185509	0.00607779	1	1	1	-	Y	Y	-	-	-	Y	C3	-
TSPAN4	0.995448	0.00352771	0.232205	0.271404	1	1	-	Y	-	-	-	-	Y	C1	-
RHBDD3	0.464857	0.00338393	0.0607536	0.504734	1	1	-	Y	-	-	-	-	Y	C3	-
C22ORF13	1	0.00132957	0.0154558	0.637484	0.547613	1	-	Y	Y	-	-	-	Y	C6	-
YTHDC1	0.380118	0.0507809	0.0286921	1	1	1	-	-	Y	-	-	-	-	C3	-
BNIP3L	0.20537	0.000675927	0.000200199	0.0392695	0.0539957	1	-	Y	Y	Y	-	-	Y	C6	-
ATP6V1E1	1	0.0103253	0.014192	0.699287	1	1	-	Y	Y	-	-	-	Y	C2	-
VAMP8	1	0.0368743	0.0286635	1	1	1	-	Y	Y	-	-	-	Y	C2	-
SNRPF	0.764448	0.00749516	0.00793656	0.914231	1	1	-	Y	Y	-	-	-	Y	C2	-
OCIAD2	1	0.0204778	0.0168754	0.607172	0.888446	1	-	Y	Y	-	-	-	Y	C2	-
ATP1A1	0.821293	0.00262001	0.00360697	1	1	1	-	Y	Y	-	-	-	Y	C2	-
TMEM222	1	0.00563146	0.00921987	1	1	1	-	Y	Y	-	-	-	Y	C1	-
MRPL23	0.731107	0.0110323	0.00675014	0.645048	1	1	-	Y	Y	-	-	-	Y	C2	-
BAP1	0.374837	0.00102273	0.0145671	0.0580177	0.631786	0.878311	-	Y	Y	-	-	-	Y	C1	-
PACS1	1	0.0455872	0.0596584	1	1	1	-	Y	-	-	-	-	Y	C5	-
KIAA0141	0.979861	0.00117374	0.0048295	0.672313	1	1	-	Y	Y	-	-	-	Y	C1	-
HDAC5	0.767955	9.59198e-05	0.00566718	0.444086	0.794629	1	-	Y	Y	-	-	-	Y	C1	Y
RNF13	1	0.0340184	0.032532	0.401453	0.608046	1	-	Y	Y	-	-	-	Y	C6	-
TCERG1	0.909929	0.0060175	0.0103292	0.470507	0.989715	1	-	Y	Y	-	-	-	Y	C2	-
C11ORF95	0.608344	0.0260411	0.0142195	1	1	1	-	Y	Y	-	-	-	Y	C4	-
CLDND1	0.311362	0.00694393	0.0152214	1	1	1	-	Y	Y	-	-	-	Y	C4	-
DES	0.668921	0.00308411	0.0342819	0.724589	1	1	-	Y	Y	-	-	-	Y	C1	-
DECR1	1	0.0152957	0.0133887	0.874857	1	1	-	Y	Y	-	-	-	Y	C2	-
SMARCD2	0.0794332	0.0396411	0.0423192	1	1	1	-	Y	Y	-	-	-	Y	C4	-
KTN1	0.839255	0.0143949	0.0140547	1	1	1	-	Y	Y	-	-	-	Y	C4	-
AEBP1	0.500117	0.00286002	0.00617102	0.257863	0.544353	1	-	Y	Y	-	-	-	Y	C1	-
ZFAND6	0.407161	0.0397607	0.121951	1	1	1	-	Y	-	-	-	-	Y	C2	-
TSPAN9	1	0.0148766	0.00353224	0.0579819	0.19339	1	-	Y	Y	-	-	-	Y	C6	-
RBM39	0.496866	0.00275414	0.015053	1	1	0.484033	-	Y	Y	-	-	-	Y	C4	-
TCTA	0.769411	0.000176784	0.0133722	0.460074	1	1	-	Y	Y	-	-	-	Y	C2	-
COX6A1	1	0.021487	0.0131975	1	1	1	-	Y	Y	-	-	-	Y	C2	-
NAA20	1	0.0307795	0.046067	0.767204	1	1	-	Y	Y	-	-	-	Y	C2	-
RPA2	0.930528	0.00652939	0.00375974	0.506671	0.833553	1	-	Y	Y	-	-	-	Y	C2	-
SLC38A1	1	0.0223527	0.0337397	1	1	0.568628	-	Y	Y	-	-	-	Y	C2	-
PSMB5	0.542586	0.000700428	0.256028	0.21782	1	1	-	Y	-	-	-	-	Y	C2	-
PDLIM5	0.672459	0.0114975	0.0209337	1	1	1	-	Y	Y	-	-	-	Y	C4	-
PCM1	1	0.00531404	0.00505851	0.622062	0.996108	0.985196	-	Y	Y	-	-	-	Y	C2	-
REPIN1	0.858722	0.000764629	0.00271753	1	1	1	-	Y	Y	-	-	-	Y	C1	-
ETHE1	0.129133	0.0220544	0.045223	1	1	1	-	Y	Y	-	-	-	Y	C4	-
SUPT16H	1	0.0297436	0.0471057	0.951334	1	0.997566	-	Y	Y	-	-	-	Y	C2	-
CERK	1	0.00234135	0.0137779	0.0135203	0.0710607	1	-	Y	Y	Y	-	-	Y	C6	-
C6ORF106	0.44532	0.0198531	0.0299794	1	1	1	-	Y	Y	-	-	-	Y	C4	-
PPP1R12B	0.631113	0.00926892	0.0830529	0.447124	1	1	-	Y	-	-	-	-	Y	C1	-
SH3PXD2A	0.463462	0.000139656	0.00850668	0.40254	0.981214	1	-	Y	Y	-	-	-	Y	C1	-
CLN6	1	0.0278053	0.143503	0.625427	1	1	-	Y	-	-	-	-	Y	C2	-
AHNAK2	0.753784	0.00908751	0.00442006	0.454693	0.606582	1	-	Y	Y	-	-	-	Y	C6	-
MAFG	1	0.0379921	0.0483389	0.0533378	0.0847674	1	-	Y	Y	-	-	-	Y	C5	-
PCSK1N	0.165902	0.00105871	0.0122272	0.313143	1	0.254116	-	Y	Y	-	-	-	Y	C3	-
CDC42EP4	0.265003	0.00831824	0.0453359	1	1	1	-	Y	Y	-	-	-	Y	C4	-
HARS	1	0.0466243	0.0513203	1	1	1	-	Y	-	-	-	-	Y	C2	-
COG4	0.116073	0.00728994	0.0205454	1	1	1	-	Y	Y	-	-	-	Y	C4	-
LANCL1	0.971655	0.0216958	0.0162801	0.441754	0.618366	1	-	Y	Y	-	-	-	Y	C6	-
C11ORF31	1	0.010099	0.0089105	0.986248	1	1	-	Y	Y	-	-	-	Y	C2	-
ACP1	0.816646	0.0313966	0.0256056	0.546154	0.815252	1	-	Y	Y	-	-	-	Y	C2	-
CLTA	0.80393	0.000438849	0.00104744	0.196468	0.347841	1	-	Y	Y	-	-	-	Y	C6	-
RRAS	0.239636	0.00439924	0.361896	0.575776	1	1	-	Y	-	-	-	-	Y	C2	-
SLC29A1	0.38099	0.000496593	0.0221839	0.198964	1	1	-	Y	Y	-	-	-	Y	C1	-
CDC20	0.356489	0.0119689	0.0140623	1	1	1	-	Y	Y	-	-	-	Y	C4	-
PER1	0.0567959	2.28977e-05	0.000267538	0.895721	1	1	-	Y	Y	-	-	-	Y	C3	-
ABL1	0.420464	0.00503787	0.0031452	0.903029	1	1	-	Y	Y	-	-	-	Y	C2	-
STAT5A	1	0.000550287	0.00346096	0.143221	0.124618	1	-	Y	Y	-	-	-	Y	C6	-
OCRL	1	0.00761811	0.00305066	1	1	1	-	Y	Y	-	-	-	Y	C2	-
PDS5A	0.0891691	0.00464809	0.0104903	1	1	1	-	Y	Y	-	-	-	Y	C4	-
GTPBP2	1	0.00380705	0.00998292	0.553797	1	1	-	Y	Y	-	-	-	Y	C2	-
MEST	0.641615	0.0066383	0.00600614	1	1	1	-	Y	Y	-	-	-	Y	C2	-
MRPL14	1	0.00448249	0.0026115	0.599085	0.798293	1	-	Y	Y	-	-	-	Y	C6	-
SEL1L	0.488586	0.0273709	0.0574773	1	1	0.448248	-	Y	-	-	-	-	Y	C4	-
RSAD1	0.226514	0.0402108	0.0548503	1	1	1	-	Y	-	-	-	-	Y	C4	-
GOLGA2	0.418051	0.0257132	0.302776	0.939467	1	1	-	Y	-	-	-	-	Y	C2	-
RXRB	1	0.0438393	0.295364	0.440567	1	0.930868	-	Y	-	-	-	-	Y	C6	-
NSMAF	1	0.0365794	0.0272048	0.566281	0.481891	1	-	Y	Y	-	-	-	Y	C6	-
ATP9A	1	0.010754	0.00461487	0.50589	0.683325	1	-	Y	Y	-	-	-	Y	C6	-
STK10	1	0.00281074	0.27178	0.60156	1	1	-	Y	-	-	-	-	Y	C5	-
EXTL3	1	0.0136457	0.00878786	1	1	1	-	Y	Y	-	-	-	Y	C2	-
CBFA2T2	1	0.0827639	1	0.0480506	1	0.0485062	-	-	-	Y	-	Y	Y	C6	-
CDR2	0.822471	0.00840712	0.0181114	1	1	1	-	Y	Y	-	-	-	Y	C4	-
EP400	1	0.00839383	0.0119681	0.683543	1	1	-	Y	Y	-	-	-	Y	C2	-
MKLN1	0.270501	0.0335241	0.0352343	1	1	1	-	Y	Y	-	-	-	Y	C4	-
RPS7	1	0.0180894	0.0185832	0.826146	1	1	-	Y	Y	-	-	-	Y	C2	-
RBBP4	0.477982	0.0271775	0.0275014	1	1	1	-	Y	Y	-	-	-	Y	C2	-
MAEA	0.792699	0.0380713	0.0365732	1	1	1	-	Y	Y	-	-	-	Y	C4	-
LSM4	1	0.00289885	0.0892968	0.527236	1	1	-	Y	-	-	-	-	Y	C2	-
TMEM66	0.45787	0.00378343	0.0378896	0.284033	1	1	-	Y	Y	-	-	-	Y	C2	-
HSPA4	0.799601	0.0364354	0.0936394	1	1	1	-	Y	-	-	-	-	Y	C4	-
PIM1	0.215845	0.00104984	0.00220119	0.201209	0.53697	1	-	Y	Y	-	-	-	Y	C2	-
AMFR	0.247011	0.00722077	0.0294447	0.459143	0.876207	1	-	Y	Y	-	-	-	Y	C3	-
C7ORF50	1	0.00212045	0.0160493	0.369538	0.520285	1	-	Y	Y	-	-	-	Y	C6	-
ATPAF1	1	0.0218397	0.0637466	1	1	1	-	Y	-	-	-	-	Y	C2	-
CAMK2G	0.654845	0.000888599	0.0115545	0.288246	0.686164	1	-	Y	Y	-	-	-	Y	C1	-
FPGS	1	0.8984	0.411306	0.113704	0.027288	0.322694	-	-	-	-	Y	-	-	C6	-
SNAPC2	0.929974	0.0124857	0.0966874	1	1	1	-	Y	-	-	-	-	Y	C1	-
COL5A1	0.49167	0.018541	0.0354404	0.706205	1	1	-	Y	Y	-	-	-	Y	C3	-
MAPK14	0.381592	0.0073481	0.0240463	0.761821	1	1	-	Y	Y	-	-	-	Y	C2	-
URM1	0.833035	0.0265928	0.0241523	0.862735	1	1	-	Y	Y	-	-	-	Y	C2	-
ASAP1	1	0.0180233	0.0105989	0.887803	1	1	-	Y	Y	-	-	-	Y	C2	-
WASL	0.235365	0.0456942	0.0905692	1	1	1	-	Y	-	-	-	-	Y	C3	-
HLTF	1	0.0147535	0.0655922	0.762073	1	0.217431	-	Y	-	-	-	-	Y	C2	-
POGZ	0.446039	0.0283498	0.056864	0.735058	1	1	-	Y	-	-	-	-	Y	C2	-
PI4KA	1	0.00741553	0.0250863	1	1	1	-	Y	Y	-	-	-	Y	C2	-
SQSTM1	1	0.00738466	0.0155073	0.877415	1	1	-	Y	Y	-	-	-	Y	C2	-
JAM3	0.748093	0.0137937	0.0378532	0.281464	0.90083	1	-	Y	Y	-	-	-	Y	C1	-
SRSF7	0.231315	0.029921	0.0536394	1	1	1	-	Y	-	-	-	-	Y	C4	-
APOD	0.613755	0.0256873	0.0182984	1	1	1	-	Y	Y	-	-	-	Y	C3	-
LRPPRC	1	0.0496703	0.0955214	1	1	1	-	Y	-	-	-	-	Y	C4	-
HLA-DPB1	0.41348	0.00148962	0.0149355	0.190125	0.565131	1	-	Y	Y	-	-	-	Y	C1	-
TACSTD2	1	0.0250023	0.161642	0.236335	0.873711	1	-	Y	-	-	-	-	Y	C5	-
C10ORF116	1	0.0190727	1	0.694795	1	0.331853	-	Y	-	-	-	-	Y	C4	-
IARS2	1	0.0128969	0.0114433	0.584715	0.844375	1	-	Y	Y	-	-	-	Y	C6	-
FBXO7	1	0.0153599	0.0137113	0.970887	1	1	-	Y	Y	-	-	-	Y	C2	-
IKBKAP	0.484527	0.0178561	0.0213864	1	1	1	-	Y	Y	-	-	-	Y	C2	-
DTD1	1	0.0108939	0.00910441	0.504871	0.675487	1	-	Y	Y	-	-	-	Y	C6	-
AGPAT6	1	0.0449415	0.104762	0.567648	1	1	-	Y	-	-	-	-	Y	C6	-
SEC24D	0.414936	0.00576602	0.133312	0.533363	1	0.863343	-	Y	-	-	-	-	Y	C2	-
OAF	0.215044	0.0273624	0.0123353	0.126398	0.0685828	1	-	Y	Y	-	-	-	Y	C1	-
UPF1	0.21458	0.00213145	0.00298156	1	1	1	-	Y	Y	-	-	-	Y	C4	-
NUDT16L1	0.614696	0.0040727	0.0322037	0.565094	1	1	-	Y	Y	-	-	-	Y	C2	-
KLF9	0.097815	0.000676838	0.0254038	0.0803448	1	0.999816	-	Y	Y	-	-	-	Y	C3	-
TRIM27	0.321044	3.25381e-05	0.00213004	1	1	1	-	Y	Y	-	-	-	Y	C4	-
RBM6	0.47968	0.00769378	0.0281295	0.882139	1	0.961943	-	Y	Y	-	-	-	Y	C4	-
CUX1	0.559299	0.0215228	0.0188412	1	1	1	-	Y	Y	-	-	-	Y	C2	-
PTGFRN	0.323684	0.00126999	0.000837929	0.765118	0.970092	1	-	Y	Y	-	-	-	Y	C2	-
SUPT4H1	1	0.00571269	0.00701999	0.121059	0.104494	1	-	Y	Y	-	-	-	Y	C6	-
FOSB	1	0.00273005	0.143731	0.435504	1	1	-	Y	-	-	-	-	Y	C1	-
ADD3	1	0.0169237	0.0208698	1	1	1	-	Y	Y	-	-	-	Y	C2	-
NCAPH2	0.748324	0.0194495	0.0232206	1	1	1	-	Y	Y	-	-	-	Y	C3	-
RPRD1A	0.857968	0.0125265	0.0085192	0.752051	0.963445	1	-	Y	Y	-	-	-	Y	C2	-
EAPP	0.296311	0.00217733	0.0076189	0.220821	0.530566	1	-	Y	Y	-	-	-	Y	C2	-
RTF1	1	0.0527814	0.0301187	0.5256	0.368191	1	-	-	Y	-	-	-	-	C6	-
GCN1L1	1	0.0311614	0.0271643	1	1	1	-	Y	Y	-	-	-	Y	C2	-
GPC1	1	1.84039e-05	0.0307716	0.662559	1	1	-	Y	Y	-	-	-	Y	C5	-
C9ORF69	1	0.156239	0.0377165	0.472339	0.0657766	1	-	-	Y	-	-	-	-	C6	-
SNTA1	1	0.000725626	0.00596723	0.937384	1	1	-	Y	Y	-	-	-	Y	C5	-
ARSD	0.987636	0.000742906	0.00821971	0.251916	0.503662	1	-	Y	Y	-	-	-	Y	C6	-
CHD1L	1	0.00606408	0.00782913	0.731029	1	0.809262	-	Y	Y	-	-	-	Y	C2	-
SLC25A25	1	0.0343515	0.905699	0.292145	1	1	-	Y	-	-	-	-	Y	C5	-
PUF60	1	0.0138375	0.00890964	1	1	1	-	Y	Y	-	-	-	Y	C4	-
RNF34	1	9.83523e-05	0.0406873	1	1	1	-	Y	Y	-	-	-	Y	C2	Y
MT1G	0.982354	0.00597732	0.0168785	0.216885	0.628322	1	-	Y	Y	-	-	-	Y	C1	-
41528	1	0.0227473	0.355092	1	1	1	-	Y	-	-	-	-	Y	C2	-
C3ORF37	1	0.00892325	0.00721867	1	1	1	-	Y	Y	-	-	-	Y	C2	-
FN3KRP	1	0.0259017	0.058465	1	1	1	-	Y	-	-	-	-	Y	C2	-
ARIH2	1	0.0530185	0.0427726	1	1	1	-	-	Y	-	-	-	-	C4	-
DDB2	0.755579	0.000706618	0.00316637	0.00130464	0.0139001	1	-	Y	Y	Y	Y	-	Y	C6	-
ZNF212	0.69571	0.00226633	0.00903441	0.659261	1	1	-	Y	Y	-	-	-	Y	C2	-
TDP2	1	0.0197618	0.0318975	0.680278	1	1	-	Y	Y	-	-	-	Y	C2	-
FAM120AOS	1	0.0162229	0.0132785	0.649638	0.998977	1	-	Y	Y	-	-	-	Y	C6	-
SH2B3	1	0.000557669	0.00243016	0.164641	0.14613	1	-	Y	Y	-	-	-	Y	C6	-
ANO6	0.919887	0.0134855	0.0123338	0.513566	1	1	-	Y	Y	-	-	-	Y	C2	-
MLST8	0.342967	3.19003e-05	0.00507202	0.160422	1	0.597817	-	Y	Y	-	-	-	Y	C1	-
RHOU	0.825044	0.0154972	0.0105082	0.762969	1	1	-	Y	Y	-	-	-	Y	C2	-
SLC35A2	1	0.0363851	0.137446	0.858638	1	1	-	Y	-	-	-	-	Y	C2	-
RBM8A	1	0.0183436	0.0278068	1	1	1	-	Y	Y	-	-	-	Y	C2	-
GNB1	1	0.0223348	0.0116577	0.217999	0.205039	1	-	Y	Y	-	-	-	Y	C6	-
PRDX5	0.768223	0.00648787	0.00578828	1	1	1	-	Y	Y	-	-	-	Y	C2	-
COX7A1	0.432606	0.0516633	0.0456399	1	1	1	-	-	Y	-	-	-	-	C3	-
ECHDC1	1	0.0361457	0.0564252	0.690076	1	0.788913	-	Y	-	-	-	-	Y	C2	-
EPS8	1	0.0301706	0.0213777	0.430554	0.396386	1	-	Y	Y	-	-	-	Y	C6	-
ARFGAP3	0.91623	0.0030562	0.00599241	0.813302	1	1	-	Y	Y	-	-	-	Y	C2	-
DHPS	1	0.0321844	0.293973	0.344749	1	1	-	Y	-	-	-	-	Y	C1	-
MRPS2	0.386598	0.00677766	0.0382327	1	1	1	-	Y	Y	-	-	-	Y	C4	-
NEK7	1	0.00625382	0.00638719	0.227968	0.300395	1	-	Y	Y	-	-	-	Y	C6	-
NLGN2	0.89406	0.000431105	0.023468	0.326867	0.819494	1	-	Y	Y	-	-	-	Y	C1	-
MRPL39	0.760662	0.00812786	0.0479011	0.716915	1	1	-	Y	Y	-	-	-	Y	C2	-
NSUN2	1	0.0533463	0.0340184	1	1	1	-	-	Y	-	-	-	-	C2	-
TTC38	1	0.024314	1	1	1	1	-	Y	-	-	-	-	Y	C2	-
CHGB	0.410027	0.00624016	0.0549143	0.106082	1	0.326745	-	Y	-	-	-	-	Y	C3	-
LAMP2	1	0.0413084	0.0374641	0.785573	0.746745	1	-	Y	Y	-	-	-	Y	C2	-
FKBP10	1	0.000412506	0.0392265	0.740506	1	1	-	Y	Y	-	-	-	Y	C2	-
PDHA1	0.727031	0.0453865	0.251703	0.175815	1	1	-	Y	-	-	-	-	Y	C1	-
C19ORF10	1	0.0488787	0.208308	1	1	1	-	Y	-	-	-	-	Y	C4	-
HARS2	0.305643	0.0113634	0.0303374	0.359322	1	1	-	Y	Y	-	-	-	Y	C2	-
SSNA1	1	0.0352754	0.0786928	0.94383	1	1	-	Y	-	-	-	-	Y	C2	-
TMEM129	0.66526	0.00672748	0.0125383	0.809404	1	1	-	Y	Y	-	-	-	Y	C1	-
IMPA2	1	0.00589267	0.056593	0.368312	0.916791	1	-	Y	-	-	-	-	Y	C6	-
SLC25A36	0.370564	0.0104287	0.0103491	0.0895104	0.0803581	1	-	Y	Y	-	-	-	Y	C6	-
CTSF	0.140009	0.0013917	0.00739504	1	1	1	-	Y	Y	-	-	-	Y	C3	-
NUB1	1	0.0149711	0.0113338	0.105472	0.130222	1	-	Y	Y	-	-	-	Y	C6	-
CANT1	0.599717	0.0185406	0.0190616	1	1	1	-	Y	Y	-	-	-	Y	C4	-
IRF4	1	0.0444429	0.0768538	0.766396	1	1	-	Y	-	-	-	-	Y	C1	-
CIRH1A	1	0.0224656	0.0466753	0.846771	1	1	-	Y	Y	-	-	-	Y	C2	-
41525	1	0.0173812	0.00792333	0.636273	0.688235	1	-	Y	Y	-	-	-	Y	C6	-
REXO2	0.36004	0.003483	0.0299638	1	1	0.812159	-	Y	Y	-	-	-	Y	C4	-
OCIAD1	1	0.0171026	0.0177402	0.822731	1	1	-	Y	Y	-	-	-	Y	C2	-
PDXDC1	1	0.0146798	0.0366476	1	1	1	-	Y	Y	-	-	-	Y	C2	-
TMEM50B	0.731173	0.00651559	0.0555688	1	1	1	-	Y	-	-	-	-	Y	C2	-
SLC25A20	0.165714	0.0479848	0.160849	1	1	1	-	Y	-	-	-	-	Y	C4	-
UBA2	1	0.0376039	0.0459998	0.782488	1	1	-	Y	Y	-	-	-	Y	C6	-
MAN2A2	1	0.0483714	0.04629	1	1	1	-	Y	Y	-	-	-	Y	C2	-
C19ORF6	1	0.00605325	0.140964	0.544603	1	1	-	Y	-	-	-	-	Y	C2	-
RYBP	1	0.00892817	0.0222963	0.417821	0.606767	1	-	Y	Y	-	-	-	Y	C6	-
NFKB1	0.661464	0.0166127	0.0223595	1	1	1	-	Y	Y	-	-	-	Y	C4	-
MAPK3	0.35052	1	1	0.0144196	1	1	-	-	-	Y	-	-	Y	C6	-
POLR2A	0.0966104	0.00782468	0.0278702	0.449348	1	1	-	Y	Y	-	-	-	Y	C3	-
MRPS5	1	0.0191166	0.0291977	1	1	1	-	Y	Y	-	-	-	Y	C2	-
BTBD10	0.43184	0.0393806	0.0471599	0.982412	1	1	-	Y	Y	-	-	-	Y	C2	-
DERL2	1	0.0169841	0.0384384	1	1	1	-	Y	Y	-	-	-	Y	C4	-
DTX3L	0.868231	0.0202201	0.0247923	1	1	1	-	Y	Y	-	-	-	Y	C4	-
MYH7	1	0.0249787	0.178489	0.822816	1	1	-	Y	-	-	-	-	Y	C5	-
NECAP1	0.739371	0.0105304	0.119157	0.890937	1	1	-	Y	-	-	-	-	Y	C2	-
PPP1R3C	0.120776	0.000439896	0.0153024	0.0449433	0.338271	1	-	Y	Y	Y	-	-	Y	C6	-
SFN	0.755682	0.0088201	0.00660308	1	1	1	-	Y	Y	-	-	-	Y	C4	-
VPS26A	1	0.012443	0.0268711	0.510189	1	1	-	Y	Y	-	-	-	Y	C6	-
CD52	0.482401	0.000520955	0.689327	0.799103	1	0.686217	-	Y	-	-	-	-	Y	C3	-
VAPB	0.538903	0.0289672	0.0303367	0.975395	1	1	-	Y	Y	-	-	-	Y	C2	-
PSMD10	0.415011	0.0493483	0.123517	1	1	1	-	Y	-	-	-	-	Y	C4	-
CENPB	1	0.0340036	0.543107	1	1	1	-	Y	-	-	-	-	Y	C5	-
ELF3	0.676784	0.00144553	0.00355561	0.214646	0.47055	1	-	Y	Y	-	-	-	Y	C6	-
GNAS	0.602971	0.00958248	0.00585554	0.937704	1	1	-	Y	Y	-	-	-	Y	C2	-
SLC20A2	1	0.0192297	0.00943433	0.682445	0.662575	1	-	Y	Y	-	-	-	Y	C6	-
SECISBP2	0.814642	0.0162717	0.0174037	1	1	1	-	Y	Y	-	-	-	Y	C2	-
RNPS1	0.747923	0.009918	0.00702491	0.76637	0.988346	1	-	Y	Y	-	-	-	Y	C2	-
VMA21	1	0.0879183	0.00370103	0.577426	0.068634	1	-	-	Y	-	-	-	-	C6	-
SUCLG2	0.81555	0.000293609	0.000934234	0.21392	0.30863	1	-	Y	Y	-	-	-	Y	C6	-
MAST2	0.527465	0.00860118	0.00854072	0.675083	1	1	-	Y	Y	-	-	-	Y	C1	-
OXSR1	0.634338	0.000436145	0.0024597	0.0743958	0.120899	1	-	Y	Y	-	-	-	Y	C6	-
PXN	1	0.0317104	0.0369178	1	1	1	-	Y	Y	-	-	-	Y	C2	-
EPHA2	0.589475	0.00132458	0.00238501	0.546987	0.966436	1	-	Y	Y	-	-	-	Y	C2	-
FOXN3	1	0.529064	1	0.0316263	1	1	-	-	-	Y	-	-	Y	C6	-
C1ORF9	0.747707	0.0103894	0.0116033	0.680492	1	1	-	Y	Y	-	-	-	Y	C2	-
TBL2	0.333712	0.0136007	0.0104024	1	1	1	-	Y	Y	-	-	-	Y	C4	-
BIRC2	0.949195	0.014197	0.0123446	1	1	1	-	Y	Y	-	-	-	Y	C2	-
KIAA1279	0.992443	0.00611552	0.0117565	0.55653	1	1	-	Y	Y	-	-	-	Y	C2	-
KLHL9	1	0.0026968	0.0234121	0.351639	0.481385	1	-	Y	Y	-	-	-	Y	C6	-
COX6C	1	0.0221604	0.0159206	1	1	1	-	Y	Y	-	-	-	Y	C2	Y
SDC4	1	0.0172125	0.013665	1	1	1	-	Y	Y	-	-	-	Y	C2	-
UBE3A	0.658799	0.0242071	0.0208157	1	1	1	-	Y	Y	-	-	-	Y	C2	-
MRPL24	1	0.00284732	0.0415081	1	1	1	-	Y	Y	-	-	-	Y	C4	-
GPR107	1	0.00974424	0.0253592	0.439083	0.902344	1	-	Y	Y	-	-	-	Y	C6	-
MCMBP	1	0.0344667	0.0273259	0.883413	1	1	-	Y	Y	-	-	-	Y	C6	-
SPRY1	0.708803	0.00214541	0.00308057	0.365944	1	0.986547	-	Y	Y	-	-	-	Y	C2	-
CD109	1	0.00941742	0.00655599	0.536999	0.838395	1	-	Y	Y	-	-	-	Y	C6	-
PPP1R16B	1	0.0196091	0.122503	0.732927	1	1	-	Y	-	-	-	-	Y	C1	-
PIEZO1	0.556776	0.0257015	0.186713	1	1	1	-	Y	-	-	-	-	Y	C4	-
KLHL12	0.898442	0.00637857	0.0103546	1	1	0.947715	-	Y	Y	-	-	-	Y	C2	-
TSPYL4	0.578176	0.00200909	0.0145723	1	0.616378	1	-	Y	Y	-	-	-	Y	C6	-
POLA2	0.267197	0.0288059	0.0448433	0.803714	1	1	-	Y	Y	-	-	-	Y	C3	-
POLR2K	1	0.0223026	0.0262936	1	1	1	-	Y	Y	-	-	-	Y	C2	-
SF3B14	1	0.0134326	0.0101079	0.706975	0.984838	1	-	Y	Y	-	-	-	Y	C2	-
EIF2B2	1	0.00462325	0.0705012	1	1	1	-	Y	-	-	-	-	Y	C4	-
SLC39A3	0.469783	0.0209353	0.0934019	0.527282	1	1	-	Y	-	-	-	-	Y	C3	-
CYFIP2	0.649691	0.0023553	0.0260784	0.620741	1	1	-	Y	Y	-	-	-	Y	C1	-
UNC13B	0.470767	0.00165867	0.18351	1	1	1	-	Y	-	-	-	-	Y	C4	-
GNA13	0.861852	0.00637134	0.00373396	0.47409	0.629804	1	-	Y	Y	-	-	-	Y	C6	-
EFHA1	1	0.0142436	0.0146569	0.711013	1	1	-	Y	Y	-	-	-	Y	C6	-
RBM15B	1	0.0433446	0.0355597	0.943165	1	1	-	Y	Y	-	-	-	Y	C2	-
JAK1	1	0.0160201	0.0144208	0.630486	1	1	-	Y	Y	-	-	-	Y	C2	-
RNF19A	1	0.00205835	0.00117622	0.483256	0.557091	1	-	Y	Y	-	-	-	Y	C6	-
MED27	1	0.00427072	0.0331547	0.318895	0.320245	1	-	Y	Y	-	-	-	Y	C6	-
ANKRD13A	1	0.00217971	0.00024572	0.281134	0.280968	1	-	Y	Y	-	-	-	Y	C6	-
CEBPG	0.363392	0.029339	0.0441391	1	1	1	-	Y	Y	-	-	-	Y	C4	-
DCAF8	1	0.00303654	0.0156888	0.313985	0.284623	1	-	Y	Y	-	-	-	Y	C6	-
PTPN18	0.221038	0.000719432	0.0325373	0.257913	1	1	-	Y	Y	-	-	-	Y	C3	-
MTFP1	0.446759	0.027594	0.0214796	0.761271	0.535852	1	-	Y	Y	-	-	-	Y	C2	-
SDHAF1	0.742973	0.000272207	0.0114961	0.455052	0.859693	1	-	Y	Y	-	-	-	Y	C2	-
PALM	0.997935	0.000429256	0.121827	0.204963	0.800637	1	-	Y	-	-	-	-	Y	C1	-
CHST10	0.742352	0.00352007	0.00897026	0.697347	1	1	-	Y	Y	-	-	-	Y	C1	-
ASAH1	1	0.0077838	0.00536271	0.377509	0.55402	1	-	Y	Y	-	-	-	Y	C6	-
RAB1A	0.29988	0.00447074	0.0243146	0.799214	1	1	-	Y	Y	-	-	-	Y	C4	-
HN1	1	0.0429994	0.044134	1	1	1	-	Y	Y	-	-	-	Y	C2	-
HSPB7	0.653924	0.000217843	0.00655383	0.494776	1	1	-	Y	Y	-	-	-	Y	C1	-
PFKFB3	0.125379	0.00261498	0.000766121	0.0164761	0.0138292	1	-	Y	Y	Y	Y	-	Y	C6	-
ZCCHC24	0.796271	0.0385031	0.0930361	0.926024	1	1	-	Y	-	-	-	-	Y	C3	-
FUCA2	1	0.0138472	0.0162352	1	1	1	-	Y	Y	-	-	-	Y	C2	-
GPRC5C	0.352115	0.00572814	0.00395182	1	1	1	-	Y	Y	-	-	-	Y	C2	-
41339	0.42105	0.00326548	0.00454719	1	1	1	-	Y	Y	-	-	-	Y	C2	-
MCTS1	0.691818	0.0497409	0.0704178	0.828922	1	1	-	Y	-	-	-	-	Y	C2	-
CD320	0.945134	0.0157522	0.0959881	0.735312	1	1	-	Y	-	-	-	-	Y	C2	-
SEC14L1	1	0.00421932	0.00712819	0.953743	1	1	-	Y	Y	-	-	-	Y	C2	-
RALA	0.278491	0.0375496	0.0252485	1	1	1	-	Y	Y	-	-	-	Y	C4	-
G6PC3	0.145657	0.00381855	0.0266963	0.642971	1	1	-	Y	Y	-	-	-	Y	C3	-
MGLL	0.877786	0.000986608	0.00343425	0.576958	0.634315	1	-	Y	Y	-	-	-	Y	C6	-
PDE6G	0.378052	0.0213334	0.0943056	0.516518	1	0.402164	-	Y	-	-	-	-	Y	C3	-
CTR9	1	0.038608	0.0692332	1	1	1	-	Y	-	-	-	-	Y	C4	-
LCMT1	0.649766	0.00939784	0.0794019	1	1	1	-	Y	-	-	-	-	Y	C2	-
OTUB1	1	0.000108013	0.00264446	0.467434	0.636905	1	-	Y	Y	-	-	-	Y	C5	-
PLEKHB1	0.367027	0.000263847	0.0204562	0.761243	1	1	-	Y	Y	-	-	-	Y	C3	-
USP15	0.268607	0.0173173	0.0559004	1	1	1	-	Y	-	-	-	-	Y	C4	-
DHX35	0.1754	0.0649269	0.0385386	1	1	1	-	-	Y	-	-	-	-	C4	-
PHF5A	0.518087	0.0257309	0.0351828	1	1	1	-	Y	Y	-	-	-	Y	C4	-
KIAA0664	0.0789021	0.00294614	0.00596485	0.192488	0.707919	1	-	Y	Y	-	-	-	Y	C2	-
APPL2	1	0.000330643	0.000409097	0.402175	0.510727	1	-	Y	Y	-	-	-	Y	C6	-
ZDHHC3	0.127828	0.00874181	0.0247726	1	1	1	-	Y	Y	-	-	-	Y	C4	-
ATF5	0.630585	0.00433267	0.0125416	0.408567	0.886288	1	-	Y	Y	-	-	-	Y	C2	-
CASP3	0.961888	0.0253445	0.0241837	1	1	1	-	Y	Y	-	-	-	Y	C2	-
EXD2	1	0.0056357	0.477165	1	1	1	-	Y	-	-	-	-	Y	C4	-
SEPN1	0.541103	0.00304418	1	0.108854	1	1	-	Y	-	-	-	-	Y	C6	-
CYTH3	0.954866	0.00253978	0.00174701	1	1	1	-	Y	Y	-	-	-	Y	C2	-
KIF3C	0.997287	0.00193187	0.0260417	1	1	1	-	Y	Y	-	-	-	Y	C4	-
SLC4A4	1	0.000571537	0.0109246	0.278404	0.349693	1	-	Y	Y	-	-	-	Y	C6	-
TNFAIP2	0.024531	0.00303046	0.00203073	0.0908553	0.297769	1	Y	Y	Y	-	-	-	Y	C2	-
DBI	1	0.0410686	0.0359885	1	1	1	-	Y	Y	-	-	-	Y	C2	-
LTBR	0.612622	0.0161763	0.0119083	0.789423	1	1	-	Y	Y	-	-	-	Y	C2	-
TSC22D3	0.509157	0.0492944	0.0538728	1	1	1	-	Y	-	-	-	-	Y	C4	-
TEX10	1	0.0327487	0.0376255	1	1	1	-	Y	Y	-	-	-	Y	C2	-
GLG1	1	0.0056533	0.00808422	0.182352	0.198664	1	-	Y	Y	-	-	-	Y	C6	-
AIF1	0.249779	0.000244799	0.104019	0.490409	1	1	-	Y	-	-	-	-	Y	C3	-
SRSF4	0.728865	0.0165039	0.0173381	0.894589	1	1	-	Y	Y	-	-	-	Y	C2	-
PDCD6	1	0.0329023	0.0568275	1	1	1	-	Y	-	-	-	-	Y	C2	-
ETNK1	0.921417	0.0237891	0.0323989	0.467498	0.835448	1	-	Y	Y	-	-	-	Y	C6	-
PLEKHJ1	0.650976	0.000287921	0.018304	0.202031	0.59513	1	-	Y	Y	-	-	-	Y	C6	-
CCDC167	0.406288	0.0274063	0.089943	1	1	1	-	Y	-	-	-	-	Y	C4	-
ZNF282	0.142885	0.000765029	0.000679946	0.656643	0.700395	1	-	Y	Y	-	-	-	Y	C3	-
NAGLU	0.140787	9.63768e-06	0.000465853	0.00880467	0.0149247	1	-	Y	Y	Y	Y	-	Y	C6	-
CCL21	0.761463	0.0199395	0.0335782	0.575817	0.711265	1	-	Y	Y	-	-	-	Y	C1	-
ZSCAN18	1	0.00342011	0.0956157	0.268202	1	1	-	Y	-	-	-	-	Y	C5	-
CD37	0.164592	0.00356918	0.00972443	0.297718	1	1	-	Y	Y	-	-	-	Y	C3	-
EGR1	1	0.000202798	0.0847855	0.378482	1	1	-	Y	-	-	-	-	Y	C5	Y
DUSP5	0.262494	0.00139214	0.013491	1	1	1	-	Y	Y	-	-	-	Y	C4	-
PSME4	1	0.0140605	0.0143426	0.41717	0.562567	1	-	Y	Y	-	-	-	Y	C6	-
KANK2	0.26702	0.0100908	0.0172367	1	1	1	-	Y	Y	-	-	-	Y	C4	-
IRF8	0.968387	0.00810321	0.0435147	0.713498	1	1	-	Y	Y	-	-	-	Y	C1	-
PPFIA1	1	0.0336062	0.0490343	1	1	1	-	Y	Y	-	-	-	Y	C2	-
ZHX3	0.048648	0.0528885	0.251628	1	1	1	Y	-	-	-	-	-	Y	C3	-
CCDC3	0.93981	8.95573e-05	0.0616588	0.517123	1	1	-	Y	-	-	-	-	Y	C1	-
CHAMP1	0.86169	0.000713554	0.00109655	1	1	1	-	Y	Y	-	-	-	Y	C2	-
GNAI2	0.439307	0.000423208	0.00331431	0.363238	1	0.788254	-	Y	Y	-	-	-	Y	C1	-
ECM1	0.463453	0.000700885	0.0409037	0.861783	1	1	-	Y	Y	-	-	-	Y	C1	-
PTP4A1	1	0.0173905	0.00789121	0.0878408	0.0660321	1	-	Y	Y	-	-	-	Y	C6	-
ZCCHC17	0.222534	0.00378914	0.0205958	0.495367	1	1	-	Y	Y	-	-	-	Y	C2	-
IER3IP1	1	0.0294358	0.0305028	0.938868	1	1	-	Y	Y	-	-	-	Y	C2	-
STAU1	1	0.0143182	0.0142204	0.700458	1	0.895298	-	Y	Y	-	-	-	Y	C2	-
FAM136A	0.888436	0.0486229	0.0422367	1	1	1	-	Y	Y	-	-	-	Y	C2	-
IGFBP6	0.907185	0.000977296	0.00412436	0.594047	0.976294	1	-	Y	Y	-	-	-	Y	C2	-
WFDC2	0.31718	0.000559462	0.0397931	0.806837	1	1	-	Y	Y	-	-	-	Y	C3	-
SRRT	0.976498	0.0119803	0.523378	1	1	1	-	Y	-	-	-	-	Y	C4	-
YAP1	0.953846	0.0253188	0.0180047	0.877994	1	1	-	Y	Y	-	-	-	Y	C2	-
FOXK2	1	4.08252e-05	0.0147472	0.581886	1	1	-	Y	Y	-	-	-	Y	C6	-
FOLR1	0.438024	0.00451976	0.0789093	1	1	1	-	Y	-	-	-	-	Y	C3	-
C5ORF62	1	0.0493002	0.172942	0.334236	1	1	-	Y	-	-	-	-	Y	C1	-
EIF2B1	0.684391	0.0235363	0.0218936	0.917679	1	1	-	Y	Y	-	-	-	Y	C2	-
FNBP4	1	0.00923516	0.00861705	0.387857	0.476211	1	-	Y	Y	-	-	-	Y	C6	-
NUMB	1	0.00251807	0.0254607	1	1	1	-	Y	Y	-	-	-	Y	C2	-
COA5	0.736747	0.0133803	0.00844544	0.737133	0.893594	1	-	Y	Y	-	-	-	Y	C2	-
DCPS	0.55238	0.00954027	0.0314793	0.0478289	0.381533	1	-	Y	Y	Y	-	-	Y	C6	-
PATL1	1	0.000405629	0.0014827	0.190756	0.30218	1	-	Y	Y	-	-	-	Y	C6	-
TCF3	1	0.00568394	0.01036	0.568376	1	0.549534	-	Y	Y	-	-	-	Y	C2	-
KCTD2	0.119082	0.0377512	0.0509835	1	1	1	-	Y	-	-	-	-	Y	C4	-
MED11	1	0.0205698	0.0232799	0.425044	0.696491	1	-	Y	Y	-	-	-	Y	C6	-
KRAS	1	0.0492443	0.0139676	0.198537	0.0849504	1	-	Y	Y	-	-	-	Y	C6	-
TMEM216	0.272683	0.0228804	0.0232242	1	1	1	-	Y	Y	-	-	-	Y	C4	-
FAM219B	1	0.00102951	0.00231205	1	1	1	-	Y	Y	-	-	-	Y	C2	-
C7	0.781535	0.0230201	0.19051	0.271606	1	0.0845005	-	Y	-	-	-	-	Y	C3	-
ACP5	0.939836	0.0111573	0.0332404	0.486076	1	1	-	Y	Y	-	-	-	Y	C1	-
FBXL3	0.506876	0.0151066	0.0131442	0.448217	0.763059	1	-	Y	Y	-	-	-	Y	C2	-
GGPS1	1	0.0171981	0.0181892	0.871678	1	1	-	Y	Y	-	-	-	Y	C2	-
APOC1	1	0.0123075	1	1	1	0.858018	-	Y	-	-	-	-	Y	C2	-
SUN1	0.484416	0.00359517	0.00212291	0.906714	1	1	-	Y	Y	-	-	-	Y	C2	-
SIDT2	0.394116	0.00122349	0.00449673	0.619332	1	1	-	Y	Y	-	-	-	Y	C3	-
NR4A1	0.171535	4.64979e-05	0.0267773	0.0875052	1	1	-	Y	Y	-	-	-	Y	C1	-
MPLKIP	0.51084	0.0202846	0.0277866	1	1	1	-	Y	Y	-	-	-	Y	C4	-
C10ORF54	1	0.0193362	0.0453836	0.214273	0.391676	1	-	Y	Y	-	-	-	Y	C1	-
CDC25B	1	0.034019	0.0886143	1	1	0.290303	-	Y	-	-	-	-	Y	C4	-
CPNE2	1	0.00385292	0.0246093	0.314661	0.864507	1	-	Y	Y	-	-	-	Y	C5	-
STX18	1	0.0327512	1	0.169528	1	0.284249	-	Y	-	-	-	-	Y	C6	-
SLC25A22	1	0.0306794	0.0528104	0.33009	0.594431	1	-	Y	-	-	-	-	Y	C5	-
CELA2B	1	0.0128464	0.0617544	0.386768	1	1	-	Y	-	-	-	-	Y	C1	-
ADARB1	1	0.000733815	0.0283944	0.192174	1	0.988274	-	Y	Y	-	-	-	Y	C5	-
IFT52	1	0.00819899	0.0496829	0.0622617	0.206371	1	-	Y	Y	-	-	-	Y	C6	-
NCOA7	0.45089	0.00150646	0.00783223	1	1	1	-	Y	Y	-	-	-	Y	C2	-
ATP6V0A1	0.44569	0.00127802	0.00428401	0.00543663	0.0179327	1	-	Y	Y	Y	Y	-	Y	C5	-
APOA2	0.935417	0.00736278	0.0269534	1	1	1	-	Y	Y	-	-	-	Y	C1	-
PPIL1	0.592343	0.0416503	0.055094	0.896451	1	1	-	Y	-	-	-	-	Y	C2	-
MDK	1	2.68679e-05	0.2721	0.281615	1	1	-	Y	-	-	-	-	Y	C6	-
DCAF12	0.682069	0.0105211	0.00430194	0.954319	1	1	-	Y	Y	-	-	-	Y	C2	-
SNRPE	1	0.0204469	0.0240031	0.773383	1	0.932465	-	Y	Y	-	-	-	Y	C2	-
ITPK1	1	0.0332975	0.106802	1	1	0.694051	-	Y	-	-	-	-	Y	C4	-
GLRX	1	0.010652	0.0184553	0.896926	1	1	-	Y	Y	-	-	-	Y	C2	-
RPL27	1	0.0221083	0.0198708	1	1	1	-	Y	Y	-	-	-	Y	C2	-
TBC1D23	0.847415	0.00343267	0.00561401	0.943125	1	1	-	Y	Y	-	-	-	Y	C2	-
LSM1	0.36075	0.00110831	0.00343339	1	1	1	-	Y	Y	-	-	-	Y	C4	-
BTBD3	1	0.0472411	0.0504438	0.141705	0.178595	1	-	Y	-	-	-	-	Y	C6	-
TYMS	1	0.0232435	0.0228044	0.339965	0.390897	1	-	Y	Y	-	-	-	Y	C6	-
NME3	0.480249	0.0045622	0.112734	1	1	1	-	Y	-	-	-	-	Y	C4	-
MYO1E	0.804089	0.0245675	0.0294591	1	1	1	-	Y	Y	-	-	-	Y	C4	-
NCOR2	0.486759	0.00150187	0.02953	0.390336	1	0.681192	-	Y	Y	-	-	-	Y	C3	-
IL4R	1	0.014202	0.00711106	1	1	1	-	Y	Y	-	-	-	Y	C2	-
MAPKAPK3	0.56185	0.01777	0.00890719	1	1	1	-	Y	Y	-	-	-	Y	C2	-
BCL2L11	0.254849	0.000369913	0.10262	1	1	1	-	Y	-	-	-	-	Y	C2	-
ATP2B4	1	0.00717966	0.0141001	1	1	1	-	Y	Y	-	-	-	Y	C2	-
LYN	1	0.00679238	0.00528249	0.670801	0.847503	1	-	Y	Y	-	-	-	Y	C2	-
SHKBP1	0.571889	0.00440657	0.0177812	0.476347	1	1	-	Y	Y	-	-	-	Y	C1	-
TNKS	1	0.000983722	0.177726	0.556044	1	1	-	Y	-	-	-	-	Y	C6	-
TPCN1	1	0.0187052	0.0238728	0.56965	0.846967	1	-	Y	Y	-	-	-	Y	C6	-
RAB11FIP1	1	0.00501848	0.020539	0.506277	1	1	-	Y	Y	-	-	-	Y	C5	-
RNF38	1	0.0199966	0.0109333	0.986545	1	1	-	Y	Y	-	-	-	Y	C2	-
RELA	0.274868	0.00861793	0.00320131	1	1	1	-	Y	Y	-	-	-	Y	C4	-
DLD	1	0.0256632	0.0276542	0.410137	0.493423	1	-	Y	Y	-	-	-	Y	C6	-
METTL13	1	0.0396613	0.0432708	1	1	1	-	Y	Y	-	-	-	Y	C2	-
NFS1	0.813827	0.030964	0.102607	1	1	1	-	Y	-	-	-	-	Y	C4	-
ATP6V1A	1	0.0331068	0.0374659	1	1	1	-	Y	Y	-	-	-	Y	C2	-
AIMP1	1	0.026034	0.0306241	0.785753	1	1	-	Y	Y	-	-	-	Y	C2	-
TK1	0.614998	0.000121372	0.000787378	0.196179	0.431362	1	-	Y	Y	-	-	-	Y	C6	-
ARL2	0.390563	0.0131751	0.0120436	0.306596	0.575803	1	-	Y	Y	-	-	-	Y	C2	-
RBP4	1	0.00897017	0.0436949	0.45597	1	1	-	Y	Y	-	-	-	Y	C1	-
CDK5RAP1	0.479178	0.0119075	0.00688638	0.768278	1	1	-	Y	Y	-	-	-	Y	C2	-
PRPS2	1	0.0061556	0.00946615	0.727862	1	1	-	Y	Y	-	-	-	Y	C2	-
C17ORF28	1	0.0251724	0.0981731	0.0996773	0.670712	0.257494	-	Y	-	-	-	-	Y	C1	-
PDXK	0.96212	0.00204777	0.00264441	0.15185	0.176549	1	-	Y	Y	-	-	-	Y	C6	-
EMP3	1	0.00106698	0.00333742	0.299913	0.400679	1	-	Y	Y	-	-	-	Y	C6	-
TTC27	1	0.0444605	0.0416649	0.764019	1	1	-	Y	Y	-	-	-	Y	C2	-
HPCAL1	0.915309	0.0298974	0.130392	0.0528094	0.820751	1	-	Y	-	-	-	-	Y	C6	-
APH1A	1	0.00201833	0.00221399	0.641835	0.934372	1	-	Y	Y	-	-	-	Y	C2	-
PRADC1	0.238623	0.00123303	0.0525885	1	1	1	-	Y	-	-	-	-	Y	C4	-
HDAC3	0.244459	0.000826305	0.0507741	0.386884	1	1	-	Y	-	-	-	-	Y	C2	-
PPFIBP2	0.456955	0.00211141	0.437984	1	1	1	-	Y	-	-	-	-	Y	C4	-
HEPH	0.635313	0.0316152	0.0709485	0.00788357	0.0510843	0.54595	-	Y	-	Y	-	-	Y	C1	-
THTPA	1	0.044576	0.131393	1	1	1	-	Y	-	-	-	-	Y	C5	-
NMI	0.416036	0.0327996	0.0472787	1	1	1	-	Y	Y	-	-	-	Y	C2	-
KLF13	0.518741	0.0624381	0.0413824	1	1	1	-	-	Y	-	-	-	-	C2	-
PPP1R15B	0.728727	0.0251952	0.0204127	0.82947	1	1	-	Y	Y	-	-	-	Y	C2	-
RBL2	1	0.0465781	0.113631	1	1	1	-	Y	-	-	-	-	Y	C4	-
PRDM4	0.968077	0.000737544	0.00131137	1	1	1	-	Y	Y	-	-	-	Y	C2	-
MYOF	1	0.0471225	0.0536759	1	1	1	-	Y	-	-	-	-	Y	C2	-
RFWD2	1	0.00037199	0.00141024	0.458097	0.922463	1	-	Y	Y	-	-	-	Y	C6	-
KIAA0528	1	0.0155096	0.00985435	0.780523	1	1	-	Y	Y	-	-	-	Y	C2	-
C1D	0.869383	0.00763364	0.124738	0.378505	1	1	-	Y	-	-	-	-	Y	C6	-
B3GNT9	0.185294	0.0137547	0.0295958	0.0901353	0.482739	1	-	Y	Y	-	-	-	Y	C1	-
FERMT2	1	0.000569382	0.00117173	0.73289	1	1	-	Y	Y	-	-	-	Y	C2	-
FCHSD2	0.487403	0.00677359	0.00315562	0.246773	0.408983	1	-	Y	Y	-	-	-	Y	C6	-
BNIP1	1	0.0275194	0.335485	0.0547951	1	1	-	Y	-	-	-	-	Y	C6	-
FOXJ2	0.587849	0.00127171	0.000573855	1	1	1	-	Y	Y	-	-	-	Y	C2	-
C14ORF159	0.162248	0.000387613	0.0735054	0.258717	1	1	-	Y	-	-	-	-	Y	C3	-
VEZF1	1	0.0172612	0.0264364	0.142283	0.265828	1	-	Y	Y	-	-	-	Y	C6	-
ATP6V0D1	0.383333	0.0187916	0.297072	1	1	1	-	Y	-	-	-	-	Y	C4	-
KPNA3	0.7521	0.0292125	0.0255687	1	1	1	-	Y	Y	-	-	-	Y	C2	-
HEY1	0.255349	0.000545217	0.000989561	0.280078	0.44459	1	-	Y	Y	-	-	-	Y	C6	-
PYCR1	1	0.00551885	0.0129203	0.26128	0.411482	1	-	Y	Y	-	-	-	Y	C1	-
SLC27A2	0.385267	1	0.606479	0.0192214	1	0.0995535	-	-	-	Y	-	-	Y	C4	-
DDA1	1	0.0012159	0.0171454	0.3152	0.530333	1	-	Y	Y	-	-	-	Y	C6	-
RAB22A	1	0.00273173	0.0045267	0.289317	0.497487	1	-	Y	Y	-	-	-	Y	C6	-
GSPT1	1	0.0341964	0.047439	1	1	1	-	Y	Y	-	-	-	Y	C2	-
C1ORF212	1	0.00270657	0.0205005	0.292054	0.471229	1	-	Y	Y	-	-	-	Y	C6	-
R3HDM4	1	0.0478061	0.0178694	1	0.558489	1	-	Y	Y	-	-	-	Y	C1	-
PRPF4B	0.156044	0.00383692	0.0144927	1	1	1	-	Y	Y	-	-	-	Y	C2	-
C1ORF115	0.0531495	0.00261094	0.0460382	1	1	1	-	Y	Y	-	-	-	Y	C4	-
CAPRIN1	1	0.0395271	0.0581017	1	1	1	-	Y	-	-	-	-	Y	C2	-
SLC25A42	0.670966	0.0156521	0.0147888	1	1	1	-	Y	Y	-	-	-	Y	C3	-
KIAA0146	0.824677	0.0114888	0.0080715	0.732139	0.842806	1	-	Y	Y	-	-	-	Y	C2	-
KIAA0430	1	0.00230204	0.00221137	0.444416	0.599824	1	-	Y	Y	-	-	-	Y	C6	-
TBC1D13	0.692699	0.0214902	0.0374713	0.748207	1	1	-	Y	Y	-	-	-	Y	C1	-
HINFP	0.785148	0.0211282	0.00840582	0.686029	0.62459	1	-	Y	Y	-	-	-	Y	C6	-
PPP1R10	0.270819	0.000734803	0.159946	1	1	1	-	Y	-	-	-	-	Y	C2	-
CCDC130	1	0.0098645	0.026648	0.701797	1	1	-	Y	Y	-	-	-	Y	C1	-
ANKRD27	0.642433	0.0122448	0.0219745	1	1	1	-	Y	Y	-	-	-	Y	C4	-
NOTCH1	0.725804	0.00959268	0.0495788	0.867176	1	1	-	Y	Y	-	-	-	Y	C3	-
ERF	1	0.00550955	0.0263625	0.312868	1	1	-	Y	Y	-	-	-	Y	C1	-
SMAD3	0.407883	0.0174531	0.0112838	1	1	1	-	Y	Y	-	-	-	Y	C4	-
HNRNPUL1	1	0.0471146	0.0470587	0.728474	0.884083	1	-	Y	Y	-	-	-	Y	C2	-
TAX1BP1	0.90031	0.00919842	0.00738061	1	1	1	-	Y	Y	-	-	-	Y	C2	-
EIF3L	0.717761	0.00705398	0.00651324	0.760794	1	1	-	Y	Y	-	-	-	Y	C2	-
MYL2	0.0914517	0.0142656	0.122879	0.47738	1	0.898211	-	Y	-	-	-	-	Y	C3	-
NDUFB4	1	0.00499171	0.00743478	0.97378	1	1	-	Y	Y	-	-	-	Y	C2	-
RPRD1B	1	0.0495935	0.0508685	1	1	1	-	Y	-	-	-	-	Y	C2	-
TRIAP1	1	0.0314025	0.0314127	1	1	1	-	Y	Y	-	-	-	Y	C4	-
EIF4EBP1	0.585136	0.0217362	0.0625153	1	1	1	-	Y	-	-	-	-	Y	C4	-
MRPL45	0.722304	0.0203432	0.0467667	1	1	1	-	Y	Y	-	-	-	Y	C4	-
UBL3	0.588308	0.0306825	0.0356775	0.200133	0.400655	1	-	Y	Y	-	-	-	Y	C2	-
CDKN2A	0.442285	0.0337013	0.0350439	1	1	1	-	Y	Y	-	-	-	Y	C4	-
SEMA4B	0.358225	0.00251816	0.00990574	0.0180397	0.129065	1	-	Y	Y	Y	-	-	Y	C6	-
CCDC25	1	0.00805141	0.00694005	0.305718	0.45198	1	-	Y	Y	-	-	-	Y	C6	-
RPP25	0.415299	0.00976677	0.0450363	1	1	1	-	Y	Y	-	-	-	Y	C4	-
PLAC9	0.175446	0.000883191	0.00399141	0.621399	1	1	-	Y	Y	-	-	-	Y	C3	-
PDLIM2	0.106225	5.4643e-05	0.0233708	0.0270848	0.5112	1	-	Y	Y	Y	-	-	Y	C2	-
HEG1	1	0.0393938	0.271871	0.975254	1	1	-	Y	-	-	-	-	Y	C5	-
RBM33	1	0.03971	0.0213426	0.470885	0.386233	1	-	Y	Y	-	-	-	Y	C6	-
ACADSB	0.10884	0.0105046	0.0437746	0.611746	1	1	-	Y	Y	-	-	-	Y	C2	-
SLC25A10	1	0.00128286	0.017452	0.157453	0.279982	1	-	Y	Y	-	-	-	Y	C6	-
CD93	1	0.000595843	0.0385808	0.254368	1	0.722824	-	Y	Y	-	-	-	Y	C5	-
ACAP2	1	0.0157668	0.0166882	1	1	1	-	Y	Y	-	-	-	Y	C2	-
SESN2	0.745671	0.0014038	0.000326011	1	1	1	-	Y	Y	-	-	-	Y	C4	-
NAPB	0.171349	0.01677	0.0172298	0.143023	0.560236	1	-	Y	Y	-	-	-	Y	C2	-
SCAMP4	0.861607	0.000418771	0.00846401	0.184038	0.53221	1	-	Y	Y	-	-	-	Y	C1	-
LMOD1	1	0.00391556	0.10842	0.64063	1	1	-	Y	-	-	-	-	Y	C1	-
DAZAP2	1	0.00926289	0.00658975	0.435547	0.690926	1	-	Y	Y	-	-	-	Y	C6	-
RPS9	0.230865	0.00179535	0.00343293	0.309297	0.821056	1	-	Y	Y	-	-	-	Y	C2	-
CNOT7	1	0.0344352	0.0346009	1	1	1	-	Y	Y	-	-	-	Y	C2	-
S100P	0.91962	0.0209854	0.0149625	0.484845	0.74446	1	-	Y	Y	-	-	-	Y	C2	-
NLRP2	0.511743	0.000297243	0.0292588	1	1	1	-	Y	Y	-	-	-	Y	C3	-
VPS33B	1	0.00954122	0.0150264	0.836466	0.967756	1	-	Y	Y	-	-	-	Y	C6	-
ERP44	0.809268	0.0454876	0.0484099	1	1	1	-	Y	Y	-	-	-	Y	C4	-
PEG10	0.273908	0.00856077	0.0497298	0.719997	1	1	-	Y	Y	-	-	-	Y	C3	-
COIL	0.806267	0.0427877	0.0652094	1	1	1	-	Y	-	-	-	-	Y	C2	-
ST6GALNAC6	0.308189	0.0327994	0.0351069	0.981613	1	1	-	Y	Y	-	-	-	Y	C3	-
FDPS	1	0.0244124	0.0937729	1	1	1	-	Y	-	-	-	-	Y	C2	-
LAMA5	1	0.0259538	0.558503	0.506493	1	1	-	Y	-	-	-	-	Y	C2	-
NRBF2	0.168795	0.00729441	0.0124534	1	1	1	-	Y	Y	-	-	-	Y	C4	-
WDR5	0.699313	0.0438443	0.0326728	0.758041	1	1	-	Y	Y	-	-	-	Y	C2	-
PRKAG2	1	0.0543233	0.0494692	0.605864	0.707281	1	-	-	Y	-	-	-	-	C6	-
PARP4	1	0.00364779	0.0237674	1	1	1	-	Y	Y	-	-	-	Y	C2	-
C2ORF68	0.318492	0.0131119	0.00875359	0.689486	1	1	-	Y	Y	-	-	-	Y	C2	-
ZFYVE20	1	0.00847771	0.0357338	0.368437	0.766821	1	-	Y	Y	-	-	-	Y	C6	-
NUDT2	1	0.0017849	0.00426534	0.446344	0.760253	1	-	Y	Y	-	-	-	Y	C6	-
TRIM26	0.472044	0.00370875	0.0114404	0.306576	1	1	-	Y	Y	-	-	-	Y	C1	-
PREPL	0.976636	0.0326423	0.090921	1	1	0.767625	-	Y	-	-	-	-	Y	C4	-
JUN	0.908034	0.0323669	0.0440612	1	1	1	-	Y	Y	-	-	-	Y	C4	-
TGM2	1	0.0301061	0.0602625	1	1	1	-	Y	-	-	-	-	Y	C2	-
BZW2	1	0.0419117	0.0475536	1	1	1	-	Y	Y	-	-	-	Y	C2	-
TMBIM6	1	0.0134803	0.0154144	1	1	0.723445	-	Y	Y	-	-	-	Y	C2	-
CRYBA1	0.560524	0.012676	0.193091	0.509397	1	1	-	Y	-	-	-	-	Y	C1	-
NDUFAF3	0.849009	0.00953017	0.0067989	0.956281	1	1	-	Y	Y	-	-	-	Y	C2	-
GPKOW	0.991208	8.07839e-05	0.00396306	0.402493	0.612159	1	-	Y	Y	-	-	-	Y	C6	-
NONO	1	0.0291271	0.0468611	1	1	1	-	Y	Y	-	-	-	Y	C2	-
TST	1	0.00138715	0.00691001	0.422993	0.374374	1	-	Y	Y	-	-	-	Y	C6	-
CLPTM1L	1	0.0472489	0.0591348	1	1	1	-	Y	-	-	-	-	Y	C2	-
CCNB1IP1	1	0.0238709	0.0335074	0.417388	0.678279	0.904947	-	Y	Y	-	-	-	Y	C6	-
ACD	0.275469	0.010998	0.0666116	0.243471	1	1	-	Y	-	-	-	-	Y	C3	-
HSDL2	1	0.00895307	0.0128332	0.841576	1	1	-	Y	Y	-	-	-	Y	C2	-
SOD3	1	0.00820961	0.0446436	0.661479	0.916093	1	-	Y	Y	-	-	-	Y	C1	-
EMD	1	0.0254514	0.0200008	0.80848	1	1	-	Y	Y	-	-	-	Y	C2	-
NPNT	0.546016	0.00110858	0.0628955	0.394174	1	1	-	Y	-	-	-	-	Y	C1	-
ATPAF2	0.310748	0.0193235	0.554672	1	1	1	-	Y	-	-	-	-	Y	C3	-
SH3BGRL2	0.519501	0.0207101	0.0255014	1	1	1	-	Y	Y	-	-	-	Y	C4	-
AXIN2	1	0.000612501	0.00165029	0.380536	0.629097	1	-	Y	Y	-	-	-	Y	C6	-
INPP5K	0.145574	0.0430211	0.0522874	0.1161	1	1	-	Y	-	-	-	-	Y	C4	-
STK11IP	0.535543	0.00365885	0.103196	0.850002	1	1	-	Y	-	-	-	-	Y	C3	-
SLC39A11	1	0.00630812	0.00423916	0.367347	0.461876	1	-	Y	Y	-	-	-	Y	C6	-
ELMOD3	1	0.00856866	0.00383947	0.0554833	0.0245318	1	-	Y	Y	-	Y	-	Y	C5	-
NEURL1B	0.761102	0.001104	0.00290031	0.195459	0.399754	1	-	Y	Y	-	-	-	Y	C6	-
NCK2	1	0.00675059	0.00509998	0.498325	0.573852	1	-	Y	Y	-	-	-	Y	C6	-
NECAB3	1	0.010931	0.0641141	0.447051	0.675051	1	-	Y	-	-	-	-	Y	C5	-
USP33	1	0.0285302	0.0295949	1	1	1	-	Y	Y	-	-	-	Y	C2	-
GLIS2	0.458182	0.00011516	0.0521292	0.81896	1	1	-	Y	-	-	-	-	Y	C3	-
STAR	0.267228	0.00481705	0.0605051	0.132836	1	1	-	Y	-	-	-	-	Y	C3	-
CFI	1	0.0383307	0.0438203	0.352096	0.501217	1	-	Y	Y	-	-	-	Y	C6	-
UBE2N	1	0.026261	0.0320298	0.915514	1	1	-	Y	Y	-	-	-	Y	C2	-
H1F0	0.879621	0.000158611	0.00031098	0.987801	1	1	-	Y	Y	-	-	-	Y	C2	-
EI24	0.663865	0.0140341	0.00968454	0.720245	1	1	-	Y	Y	-	-	-	Y	C2	-
ORC3	1	0.0135423	0.0116714	1	1	1	-	Y	Y	-	-	-	Y	C2	-
FABP5	1	0.0363452	0.0574797	0.583044	1	0.555671	-	Y	-	-	-	-	Y	C6	-
SLC1A2	0.889619	0.0133183	0.333762	1	1	1	-	Y	-	-	-	-	Y	C4	-
SRP68	0.550044	0.0271431	0.0583985	1	1	1	-	Y	-	-	-	-	Y	C4	-
EXOC1	1	0.0353779	0.0316302	0.561413	0.747178	1	-	Y	Y	-	-	-	Y	C6	-
MRPL54	0.30236	9.49049e-05	0.0217515	0.299132	0.996559	1	-	Y	Y	-	-	-	Y	C2	-
SRSF10	1	0.0222355	0.0823989	1	1	1	-	Y	-	-	-	-	Y	C2	-
TFF3	0.0797096	0.00064135	0.0259955	0.00175568	0.307681	1	-	Y	Y	Y	-	-	Y	C6	-
PSMG2	1	0.0146464	0.00953784	0.58257	0.750393	1	-	Y	Y	-	-	-	Y	C6	-
UBE2L3	0.675829	0.0178745	0.0829351	1	1	1	-	Y	-	-	-	-	Y	C4	-
TSPAN14	1	0.0450227	0.0624235	0.316328	0.568881	1	-	Y	-	-	-	-	Y	C6	-
TAF9	1	0.031006	0.0494622	0.872438	1	1	-	Y	Y	-	-	-	Y	C2	-
SMG7	0.871885	0.000381979	0.00346187	1	1	1	-	Y	Y	-	-	-	Y	C2	-
ANTXR1	0.513206	0.00262089	0.00340199	0.22858	0.718088	0.960912	-	Y	Y	-	-	-	Y	C1	-
TOR3A	1	0.0479445	0.0512022	0.887431	1	1	-	Y	-	-	-	-	Y	C2	-
NKTR	0.950115	0.00433726	0.00622297	0.76512	1	1	-	Y	Y	-	-	-	Y	C2	-
ZBTB44	0.256385	0.00280051	0.00509261	0.0619371	0.185448	1	-	Y	Y	-	-	-	Y	C6	-
ILF3	0.90104	0.0489454	0.0579845	1	1	1	-	Y	-	-	-	-	Y	C2	-
OTUD4	1	0.385526	0.0127583	0.798783	0.0307143	0.611587	-	-	Y	-	Y	-	-	C6	-
MCOLN1	1	0.0170553	0.0597688	0.887969	1	1	-	Y	-	-	-	-	Y	C2	-
CREB3L2	1	0.00531624	0.00333594	0.249764	0.532828	1	-	Y	Y	-	-	-	Y	C6	-
DNMT3A	1	0.0103904	0.278612	1	1	1	-	Y	-	-	-	-	Y	C1	-
ANKRD10	0.0464448	0.0154317	0.0126259	0.0826476	1	1	Y	Y	Y	-	-	-	Y	C4	-
GJA4	0.650158	0.0101547	0.238585	0.487064	1	1	-	Y	-	-	-	-	Y	C3	-
KIAA1147	0.718772	0.00955391	0.00996948	0.684023	0.991111	1	-	Y	Y	-	-	-	Y	C2	-
WIPF1	0.766951	0.000200291	0.00224108	0.229359	0.890983	0.554083	-	Y	Y	-	-	-	Y	C1	-
NT5DC3	1	0.0329679	0.231107	1	1	1	-	Y	-	-	-	-	Y	C6	-
SERBP1	0.797627	0.0318427	0.0389448	0.96303	1	1	-	Y	Y	-	-	-	Y	C2	-
NET1	1	0.00586244	0.00421392	0.25668	0.377871	1	-	Y	Y	-	-	-	Y	C6	-
GSTM3	1	0.0433118	0.0487404	0.903248	1	1	-	Y	Y	-	-	-	Y	C2	-
COQ9	1	0.0293136	0.0864456	0.554924	1	1	-	Y	-	-	-	-	Y	C2	-
GPN2	1	0.175895	0.341812	0.0114155	0.406442	1	-	-	-	Y	-	-	Y	C6	-
SAP30BP	1	0.00315124	0.00475144	0.333333	0.435157	1	-	Y	Y	-	-	-	Y	C6	-
BEX4	0.847997	0.0178987	0.0253858	0.24792	0.278916	1	-	Y	Y	-	-	-	Y	C1	-
CHMP6	1	1	0.187402	0.0337166	0.00410788	0.668655	-	-	-	Y	Y	-	Y	C6	-
RTN4	1	0.0390032	0.032071	1	1	1	-	Y	Y	-	-	-	Y	C2	-
FAU	1	0.000303554	0.184728	0.254657	1	1	-	Y	-	-	-	-	Y	C5	-
DDRGK1	0.9468	0.0197841	0.0778226	0.886316	1	1	-	Y	-	-	-	-	Y	C2	-
TM2D2	0.956812	0.0470981	0.0511745	1	1	1	-	Y	-	-	-	-	Y	C4	-
C7ORF41	1	0.00216693	0.00784285	0.213349	0.141898	1	-	Y	Y	-	-	-	Y	C6	-
UBA7	1	0.00839766	0.0191052	1	1	1	-	Y	Y	-	-	-	Y	C1	-
DNAJA4	0.340954	0.0250669	0.0378549	1	1	1	-	Y	Y	-	-	-	Y	C3	-
PPP5C	1	0.00815411	0.00550708	0.568521	0.430387	1	-	Y	Y	-	-	-	Y	C1	-
DGUOK	1	0.0333408	0.0365232	1	1	1	-	Y	Y	-	-	-	Y	C2	-
TRAK1	1	0.0379501	0.0341675	0.77373	1	1	-	Y	Y	-	-	-	Y	C2	-
BOK	0.811864	0.00390181	0.0118768	0.804248	1	1	-	Y	Y	-	-	-	Y	C1	-
SERTAD1	0.0162703	0.00486512	0.0144729	1	1	1	Y	Y	Y	-	-	-	Y	C4	-
JMJD1C	0.339836	0.0187256	0.0373573	0.487586	1	1	-	Y	Y	-	-	-	Y	C2	-
C3ORF75	0.142623	0.00931376	0.325448	0.550215	1	1	-	Y	-	-	-	-	Y	C4	-
NDST2	0.34167	0.028578	0.0757941	0.550697	1	0.737204	-	Y	-	-	-	-	Y	C3	-
ACVR1	1	0.00193515	0.00754458	0.340378	0.779341	1	-	Y	Y	-	-	-	Y	C6	-
SYNE2	0.546003	0.0259549	0.0244175	0.434088	0.492797	1	-	Y	Y	-	-	-	Y	C2	-
TMTC1	0.619651	0.0322595	0.098512	1	1	1	-	Y	-	-	-	-	Y	C4	-
STAT2	0.311473	0.0124694	0.00946177	1	1	1	-	Y	Y	-	-	-	Y	C4	-
CHMP5	1	0.0531322	0.0466558	1	1	1	-	-	Y	-	-	-	-	C2	-
SLC16A1	1	0.017909	0.0388563	1	1	1	-	Y	Y	-	-	-	Y	C4	-
CD34	0.427479	1.3129e-05	0.031173	0.309176	1	1	-	Y	Y	-	-	-	Y	C1	-
MED9	0.119525	0.0175592	0.0185558	0.245517	0.637114	1	-	Y	Y	-	-	-	Y	C2	-
C11ORF49	1	1.72089e-06	0.0157995	0.045237	0.163877	1	-	Y	Y	Y	-	-	Y	C6	-
IRF3	0.588359	0.00498444	0.0287319	0.592058	1	1	-	Y	Y	-	-	-	Y	C1	-
TMEM245	1	0.0124687	0.011884	0.885745	1	1	-	Y	Y	-	-	-	Y	C2	-
PSEN1	0.828098	0.0168367	0.0195465	1	1	1	-	Y	Y	-	-	-	Y	C4	-
CD97	0.648676	0.00249797	0.00186546	0.167502	0.113653	1	-	Y	Y	-	-	-	Y	C6	-
TXNRD2	1	0.0025666	0.23983	0.196888	1	0.848717	-	Y	-	-	-	-	Y	C5	-
ACOT8	1	1	0.46198	0.150706	0.0340506	0.968715	-	-	-	-	Y	-	-	C5	-
SBNO2	0.776791	0.00292358	0.0136509	0.689295	1	1	-	Y	Y	-	-	-	Y	C1	-
TMEM60	1	0.00521795	0.00501453	0.736057	1	1	-	Y	Y	-	-	-	Y	C2	-
YIF1B	0.7698	0.00586016	0.0133097	0.670625	1	1	-	Y	Y	-	-	-	Y	C1	-
C6ORF89	0.094853	0.00191455	0.0429183	0.0945863	1	1	-	Y	Y	-	-	-	Y	C2	-
ARFIP1	1	0.0116268	0.0517005	0.498901	1	1	-	Y	-	-	-	-	Y	C6	-
INO80E	0.520715	0.0092269	0.0467837	1	1	1	-	Y	Y	-	-	-	Y	C2	-
IGF1R	0.145407	0.0372196	0.0618979	1	1	1	-	Y	-	-	-	-	Y	C4	-
TBC1D9B	1	0.0133138	0.207181	0.270008	1	1	-	Y	-	-	-	-	Y	C6	-
SLC9A1	0.568067	0.000687791	0.00778563	0.638293	0.955946	1	-	Y	Y	-	-	-	Y	C1	Y
SFSWAP	0.36681	0.0309993	0.0319708	0.454442	0.810601	1	-	Y	Y	-	-	-	Y	C2	-
FOCAD	0.0226208	0.0393456	0.16909	1	1	1	Y	Y	-	-	-	-	Y	C4	-
BRD8	1	0.0324673	0.0411396	1	1	1	-	Y	Y	-	-	-	Y	C2	-
PSCA	1	0.00459457	0.05388	0.758833	1	1	-	Y	-	-	-	-	Y	C5	-
ARRDC3	0.0346081	4.45244e-05	0.000432765	0.000139201	0.00883181	1	Y	Y	Y	Y	Y	-	Y	C6	-
ZNF655	1	0.0288108	0.0272176	0.993794	1	1	-	Y	Y	-	-	-	Y	C6	-
CCDC97	0.799061	0.00797006	0.0118355	0.880009	1	1	-	Y	Y	-	-	-	Y	C2	-
MAPT	1	0.0300021	0.0453352	0.845586	1	1	-	Y	Y	-	-	-	Y	C1	-
POGK	0.665775	0.0478729	0.0923873	1	1	1	-	Y	-	-	-	-	Y	C4	-
PCMTD1	0.48862	0.0113304	0.0125053	0.796337	1	1	-	Y	Y	-	-	-	Y	C2	-
ST3GAL1	1	0.000115959	0.00323346	0.361463	0.568726	1	-	Y	Y	-	-	-	Y	C6	-
FAM160B2	0.155663	0.00655857	0.032148	0.380527	1	1	-	Y	Y	-	-	-	Y	C3	-
CXCL12	1	0.00198776	0.0144513	1	1	1	-	Y	Y	-	-	-	Y	C1	-
ARHGAP21	1	0.000210531	0.0106019	0.390237	0.982824	1	-	Y	Y	-	-	-	Y	C6	-
C1QL1	0.586757	0.000456158	0.00640162	0.117819	0.375484	1	-	Y	Y	-	-	-	Y	C1	-
FUK	1	0.00037371	0.12345	0.34237	1	1	-	Y	-	-	-	-	Y	C5	-
CAPN5	1	0.0182716	0.0596889	1	1	1	-	Y	-	-	-	-	Y	C4	-
MTMR10	1	0.00358518	0.0106914	0.443325	0.506038	1	-	Y	Y	-	-	-	Y	C6	-
APLP1	0.206381	0.0130013	0.0321846	0.170108	0.896793	1	-	Y	Y	-	-	-	Y	C3	-
POMP	1	0.0462832	0.0442943	0.715939	1	1	-	Y	Y	-	-	-	Y	C2	-
COX5B	1	0.00493589	0.0123176	1	1	0.831019	-	Y	Y	-	-	-	Y	C2	-
LAMTOR3	0.391137	0.0100328	0.0131886	1	1	1	-	Y	Y	-	-	-	Y	C4	-
SMARCE1	0.904045	0.000859019	0.0109527	0.473652	1	1	-	Y	Y	-	-	-	Y	C2	-
SRRM1	1	0.0230793	0.0167791	0.896378	1	1	-	Y	Y	-	-	-	Y	C2	-
PCMT1	0.430124	0.0309404	0.0458961	0.830711	1	0.254915	-	Y	Y	-	-	-	Y	C2	-
S100A2	0.477874	0.886167	0.0200512	1	1	0.918361	-	-	Y	-	-	-	-	C4	-
TMED1	0.35884	0.00180748	0.0630816	0.378226	0.82679	1	-	Y	-	-	-	-	Y	C2	-
HPX	1	0.0268348	0.739712	0.385977	1	1	-	Y	-	-	-	-	Y	C1	-
R3HCC1	1	0.00691393	0.0318576	0.414465	0.844647	1	-	Y	Y	-	-	-	Y	C6	-
PAN2	0.469494	0.000972153	0.188503	0.377356	1	1	-	Y	-	-	-	-	Y	C2	-
ADA	1	0.0016029	0.0498008	0.739122	1	0.985155	-	Y	Y	-	-	-	Y	C2	-
ZNF302	0.637631	0.0419435	0.0721864	1	1	0.953844	-	Y	-	-	-	-	Y	C4	-
HES6	1	0.061363	0.0405576	1	1	1	-	-	Y	-	-	-	-	C2	-
EXOC4	0.417513	0.00821162	0.0158253	0.806699	1	1	-	Y	Y	-	-	-	Y	C2	-
ZBED1	1	0.0140201	0.00468899	0.327409	0.282619	1	-	Y	Y	-	-	-	Y	C6	-
PAQR4	0.649919	0.000868927	0.0770444	0.545357	1	1	-	Y	-	-	-	-	Y	C1	-
PPCDC	0.310241	0.00504281	0.0277405	0.895508	1	1	-	Y	Y	-	-	-	Y	C2	-
PTPRU	1	0.000415035	0.0481062	0.586575	1	1	-	Y	Y	-	-	-	Y	C1	-
C1ORF216	0.145876	0.0201529	0.0215639	0.870431	0.997404	1	-	Y	Y	-	-	-	Y	C2	-
PDCD10	1	0.0041556	0.00710603	0.274496	0.454284	1	-	Y	Y	-	-	-	Y	C6	-
TNFRSF1B	0.648856	0.000587076	0.0101387	0.206826	1	0.721369	-	Y	Y	-	-	-	Y	C1	-
MKNK1	1	0.0384277	0.116861	1	1	1	-	Y	-	-	-	-	Y	C1	-
PVRL1	1	0.00493465	0.0200354	0.137508	0.368721	1	-	Y	Y	-	-	-	Y	C5	-
PLCD1	1	0.0269376	0.200215	0.571812	1	1	-	Y	-	-	-	-	Y	C5	-
MTIF2	1	0.0197142	0.0173116	0.818867	1	1	-	Y	Y	-	-	-	Y	C2	-
C10ORF137	0.335648	0.0133329	0.0384441	1	1	1	-	Y	Y	-	-	-	Y	C4	-
FAM125B	0.515932	0.00132434	0.0668326	0.731863	1	1	-	Y	-	-	-	-	Y	C3	-
ITM2C	1	0.033845	0.524568	1	1	1	-	Y	-	-	-	-	Y	C1	-
EHD1	0.902489	0.0368434	0.0531956	1	1	0.740187	-	Y	-	-	-	-	Y	C4	-
NDUFA2	0.968545	0.00492614	0.0111375	1	1	1	-	Y	Y	-	-	-	Y	C2	-
LOXL2	1	0.0189119	0.12183	0.00131198	0.0763549	1	-	Y	-	Y	-	-	Y	C6	-
MON1B	0.0777439	0.000163257	0.0199975	0.54879	0.883979	1	-	Y	Y	-	-	-	Y	C3	-
PDHX	0.9055	0.0279243	0.0200597	0.902456	1	1	-	Y	Y	-	-	-	Y	C2	-
SH3GLB1	0.548067	0.0168905	0.0406838	0.545714	1	1	-	Y	Y	-	-	-	Y	C2	-
SRPK1	0.807469	0.015177	0.0096204	0.649599	0.692311	1	-	Y	Y	-	-	-	Y	C2	-
ZBED5	1	0.0213063	0.0252069	1	1	1	-	Y	Y	-	-	-	Y	C2	-
NUDCD3	1	0.0343288	0.0364668	1	1	1	-	Y	Y	-	-	-	Y	C2	-
SEC63	0.700341	0.0300324	0.0211261	0.865531	1	1	-	Y	Y	-	-	-	Y	C2	-
FAM192A	0.383368	0.00378411	0.017499	0.36771	1	1	-	Y	Y	-	-	-	Y	C2	-
PALMD	0.507088	0.00300527	0.0152118	0.389602	1	1	-	Y	Y	-	-	-	Y	C3	-
PNMA1	1	0.00885548	0.00704615	0.618096	0.658007	1	-	Y	Y	-	-	-	Y	C6	-
ZCCHC14	0.858058	0.00187534	0.0128194	0.636254	1	1	-	Y	Y	-	-	-	Y	C2	-
TMEM59L	0.824517	0.00130283	0.0981686	0.310149	1	1	-	Y	-	-	-	-	Y	C1	-
FOXO3	1	0.00177589	0.00553547	0.715744	1	1	-	Y	Y	-	-	-	Y	C2	-
RFC1	1	0.000616733	0.0191109	0.441058	0.525695	1	-	Y	Y	-	-	-	Y	C6	-
SPAG9	1	0.00946623	0.00778776	0.192175	0.269997	1	-	Y	Y	-	-	-	Y	C6	-
TGFBR3	0.20277	0.0441836	0.0605286	0.622277	1	1	-	Y	-	-	-	-	Y	C4	-
FILIP1L	1	0.00183745	0.00139614	0.370207	0.405206	1	-	Y	Y	-	-	-	Y	C6	-
OTUD5	0.781001	0.0267235	0.0663157	0.745836	1	1	-	Y	-	-	-	-	Y	C3	-
PDZD2	1	0.0167154	0.0561337	1	1	0.0622088	-	Y	-	-	-	-	Y	C1	-
ARID5B	1	0.0459485	0.0687863	0.702166	1	0.940395	-	Y	-	-	-	-	Y	C6	-
ANKS1A	1	0.0204526	0.0234798	1	1	1	-	Y	Y	-	-	-	Y	C2	-
MMD	1	0.0140824	0.0328286	0.95358	1	0.631385	-	Y	Y	-	-	-	Y	C2	-
WDYHV1	1	0.0138556	0.00669408	1	1	1	-	Y	Y	-	-	-	Y	C2	-
TNFAIP3	0.0244152	0.00533261	0.00391447	0.254534	0.46214	1	Y	Y	Y	-	-	-	Y	C2	-
LSM14B	1	0.0387748	0.0273184	0.597549	0.673852	1	-	Y	Y	-	-	-	Y	C6	-
AURKA	0.316942	0.0385803	0.035771	1	1	1	-	Y	Y	-	-	-	Y	C4	-
PGPEP1	0.981615	0.128602	0.0490382	0.423055	0.0938199	1	-	-	Y	-	-	-	-	C6	-
MPP5	0.655246	0.0193866	0.0128176	0.8052	1	1	-	Y	Y	-	-	-	Y	C2	-
EPB41L5	0.70199	0.0308444	0.0276051	0.639474	1	1	-	Y	Y	-	-	-	Y	C2	-
PRKAB2	0.779781	0.0332483	0.0244534	1	1	1	-	Y	Y	-	-	-	Y	C4	-
NUFIP2	0.278708	0.0151641	0.00775938	1	1	1	-	Y	Y	-	-	-	Y	C4	-
DDX6	0.559212	0.00940199	0.0058167	1	1	1	-	Y	Y	-	-	-	Y	C2	-
CD46	1	0.025117	0.0374515	0.972441	1	1	-	Y	Y	-	-	-	Y	C6	-
LPL	0.0799997	0.00472456	0.0753069	0.0772727	1	1	-	Y	-	-	-	-	Y	C3	-
ARPP19	0.853698	0.0526738	0.0474393	0.783123	0.895081	1	-	-	Y	-	-	-	-	C2	-
HTATIP2	1	0.0409893	0.0591095	1	1	1	-	Y	-	-	-	-	Y	C2	-
TAGLN2	1	0.00288452	0.00203264	0.528756	0.921703	1	-	Y	Y	-	-	-	Y	C2	-
RNASE4	0.699616	0.00211833	0.0033556	0.521254	0.876382	1	-	Y	Y	-	-	-	Y	C2	-
FKBP2	0.35564	0.000539993	0.229996	1	1	1	-	Y	-	-	-	-	Y	C4	-
DDX20	0.50598	0.0129435	0.0170895	0.699294	1	1	-	Y	Y	-	-	-	Y	C2	-
MSRB2	0.632356	0.00194184	0.0246733	1	1	1	-	Y	Y	-	-	-	Y	C2	-
AHSP	0.0729314	0.00154089	0.106382	0.361673	1	1	-	Y	-	-	-	-	Y	C3	-
DHFR	0.647807	0.00632842	0.00580638	0.409084	0.723732	1	-	Y	Y	-	-	-	Y	C2	-
KDELR3	1	0.00383771	0.00704879	0.591943	1	1	-	Y	Y	-	-	-	Y	C2	-
BTBD6	0.35889	0.0406343	0.0321907	1	1	1	-	Y	Y	-	-	-	Y	C4	-
TMEM99	0.713933	0.0267545	0.0962862	1	1	1	-	Y	-	-	-	-	Y	C4	-
PQLC3	0.189316	0.000101772	0.00335812	0.148734	0.202631	1	-	Y	Y	-	-	-	Y	C6	-
CBFB	0.342686	0.0129307	0.0118146	0.65971	1	1	-	Y	Y	-	-	-	Y	C2	-
WDFY1	0.497471	0.00473045	0.00236445	0.360183	0.541023	1	-	Y	Y	-	-	-	Y	C2	-
ZNF652	0.820213	7.96046e-05	0.0189274	0.202008	1	0.873546	-	Y	Y	-	-	-	Y	C1	-
PSD3	1	0.0330617	0.0257885	0.42933	0.51807	1	-	Y	Y	-	-	-	Y	C6	-
PIP5K1C	0.214206	0.00903178	0.00670337	0.367924	0.379892	1	-	Y	Y	-	-	-	Y	C3	-
FTSJ3	0.509308	0.0209499	0.0225349	1	1	1	-	Y	Y	-	-	-	Y	C4	-
UVRAG	0.645309	0.0157969	0.213396	0.178935	1	0.351379	-	Y	-	-	-	-	Y	C2	-
CYGB	0.425401	0.00819159	0.0323964	0.482233	1	1	-	Y	Y	-	-	-	Y	C3	-
ACSL4	1	0.010123	0.0404466	1	1	1	-	Y	Y	-	-	-	Y	C2	-
PER3	1	0.086683	0.0343833	1	0.412537	0.893315	-	-	Y	-	-	-	-	C1	-
WEE1	1	0.0272641	0.0205865	0.724509	0.736105	1	-	Y	Y	-	-	-	Y	C2	-
CPNE1	0.678409	0.000324468	0.0135432	1	1	1	-	Y	Y	-	-	-	Y	C4	-
BTN2A1	1	0.0169523	0.0157885	0.652757	0.928235	1	-	Y	Y	-	-	-	Y	C2	-
CEP350	0.774952	0.00204106	0.00235875	0.805313	1	1	-	Y	Y	-	-	-	Y	C2	-
PDE8A	0.68884	0.00604996	0.00480143	0.728773	1	1	-	Y	Y	-	-	-	Y	C2	-
ATRN	0.430669	0.000708854	0.00497707	1	1	1	-	Y	Y	-	-	-	Y	C4	-
GNPAT	1	0.0484306	0.0677197	1	1	1	-	Y	-	-	-	-	Y	C2	-
EIF2S3	1	0.0251052	0.0194838	0.630719	0.911347	1	-	Y	Y	-	-	-	Y	C2	-
GPATCH3	0.398819	0.0461518	0.0869442	1	1	1	-	Y	-	-	-	-	Y	C3	-
HSPA13	1	0.0346312	0.0839271	0.656485	1	0.836954	-	Y	-	-	-	-	Y	C2	-
WDR18	1	0.000881779	0.141061	0.488027	1	1	-	Y	-	-	-	-	Y	C6	-
REEP1	1	0.0206528	0.0624237	0.0689729	0.301399	1	-	Y	-	-	-	-	Y	C5	-
RPUSD4	0.181622	0.0158445	0.0210959	1	1	0.946599	-	Y	Y	-	-	-	Y	C4	-
GADD45GIP1	0.238377	0.0243991	0.0850579	1	1	1	-	Y	-	-	-	-	Y	C4	-
TRUB2	0.55963	0.0183852	0.0225595	1	1	1	-	Y	Y	-	-	-	Y	C4	-
CCDC124	1	0.0369878	0.144761	0.180133	0.828755	0.074421	-	Y	-	-	-	-	Y	C5	-
MMGT1	1	0.0359432	0.0393988	0.480047	0.830891	1	-	Y	Y	-	-	-	Y	C6	-
PCK2	0.667411	0.0351219	0.0404186	1	1	1	-	Y	Y	-	-	-	Y	C3	-
TAB1	1	0.00222378	0.00484784	0.521832	0.58818	1	-	Y	Y	-	-	-	Y	C1	-
DUSP26	1	0.00802069	0.0263294	0.183421	0.538113	1	-	Y	Y	-	-	-	Y	C5	-
CYB5B	1	0.0457905	0.0803295	1	1	1	-	Y	-	-	-	-	Y	C2	-
SENP6	0.719194	0.0262285	0.0311238	0.380741	0.687182	1	-	Y	Y	-	-	-	Y	C2	-
CPNE3	1	0.023426	0.0391814	1	1	1	-	Y	Y	-	-	-	Y	C2	-
REXO4	0.25726	0.0230198	0.0627727	1	1	1	-	Y	-	-	-	-	Y	C4	-
C11ORF1	0.456561	0.0375841	0.0132098	0.233093	0.122999	1	-	Y	Y	-	-	-	Y	C6	-
PJA2	0.6867	0.0119682	0.0141382	0.339845	0.734915	1	-	Y	Y	-	-	-	Y	C2	-
TPBG	0.413633	0.00114138	0.00563714	0.358501	1	1	-	Y	Y	-	-	-	Y	C2	-
PPP1R14A	0.552323	0.0125655	0.0259712	0.178732	0.345372	1	-	Y	Y	-	-	-	Y	C1	-
DPCD	1	0.00505135	0.0322383	0.221089	0.557745	1	-	Y	Y	-	-	-	Y	C6	-
TIMELESS	1	0.0350223	0.0324828	0.960041	1	1	-	Y	Y	-	-	-	Y	C2	-
CGRRF1	0.284688	0.000104272	0.0206107	1	1	1	-	Y	Y	-	-	-	Y	C4	-
FAM49B	1	0.022113	0.0213971	0.197563	0.244482	1	-	Y	Y	-	-	-	Y	C6	-
COMMD9	1	4.2842e-05	0.0783115	0.698214	1	1	-	Y	-	-	-	-	Y	C2	-
PKP1	0.766296	0.000463601	0.00269704	0.826636	1	1	-	Y	Y	-	-	-	Y	C1	-
C20ORF72	0.866558	0.0453509	0.0562805	1	1	1	-	Y	-	-	-	-	Y	C2	-
TNP1	1	0.000755527	0.0353042	1	1	1	-	Y	Y	-	-	-	Y	C5	-
NFX1	1	0.0228583	0.0443505	0.97295	1	1	-	Y	Y	-	-	-	Y	C2	-
INSIG2	0.730337	0.000382482	0.00158942	0.101909	0.23776	1	-	Y	Y	-	-	-	Y	C6	Y
TMEM54	0.451489	0.00301115	0.0144134	0.891054	1	0.760877	-	Y	Y	-	-	-	Y	C3	-
FAM117A	1	0.0312881	0.025453	0.453726	0.387705	1	-	Y	Y	-	-	-	Y	C5	-
ARRDC2	0.12863	0.00326343	0.00233343	1	1	1	-	Y	Y	-	-	-	Y	C4	-
SAP130	0.641818	0.00898715	0.0137464	0.96218	1	1	-	Y	Y	-	-	-	Y	C2	-
FAM83H	0.435206	0.0375971	0.0231607	1	1	1	-	Y	Y	-	-	-	Y	C2	-
LDOC1L	0.865724	0.000347446	0.0194572	0.483429	0.989445	1	-	Y	Y	-	-	-	Y	C1	-
DRAM1	0.0764269	0.00123154	0.00983234	0.206645	0.699419	1	-	Y	Y	-	-	-	Y	C2	-
FAM104A	1	0.0300821	0.023065	0.772449	0.940303	1	-	Y	Y	-	-	-	Y	C2	-
GPT2	0.246304	0.0295899	0.0595289	1	1	1	-	Y	-	-	-	-	Y	C4	-
CLCN5	0.0259573	0.000992914	0.00798789	0.448211	1	1	Y	Y	Y	-	-	-	Y	C2	-
MOAP1	1	0.00334095	0.000916937	0.0970525	0.122597	1	-	Y	Y	-	-	-	Y	C6	-
IPO4	0.860353	0.0257482	0.0352659	0.641316	1	1	-	Y	Y	-	-	-	Y	C1	-
PAICS	0.769981	0.0272084	0.0332056	0.994216	1	1	-	Y	Y	-	-	-	Y	C2	-
NT5E	1	0.0139277	0.02918	1	1	1	-	Y	Y	-	-	-	Y	C2	-
GPRC5B	0.267785	0.0349472	0.0469577	0.0293588	0.123195	1	-	Y	Y	Y	-	-	Y	C3	-
PVR	0.138822	0.00148539	0.000444421	1	1	1	-	Y	Y	-	-	-	Y	C4	-
CLCN7	0.642624	0.0256537	0.0712965	1	1	1	-	Y	-	-	-	-	Y	C3	-
ECD	1	0.00311057	0.0602918	0.497503	1	1	-	Y	-	-	-	-	Y	C6	-
N4BP2L2	0.808673	0.0113429	0.141448	1	1	1	-	Y	-	-	-	-	Y	C4	-
NRAS	1	0.0171317	0.0209025	0.43471	0.731014	0.476257	-	Y	Y	-	-	-	Y	C6	-
STXBP3	0.64282	0.00223222	0.00111382	0.563864	0.373835	1	-	Y	Y	-	-	-	Y	C6	-
CBY1	1	0.000129767	0.0646435	0.210299	0.641184	1	-	Y	-	-	-	-	Y	C6	-
DFNA5	1	0.000219877	0.00181722	0.38736	0.508817	1	-	Y	Y	-	-	-	Y	C6	-
POLR1C	0.207614	0.0251671	0.0241153	1	1	1	-	Y	Y	-	-	-	Y	C4	-
FAM127B	0.892267	0.0196907	0.0174914	0.686253	1	1	-	Y	Y	-	-	-	Y	C2	-
CCND2	0.038472	0.00537073	0.00780115	0.0365616	0.739696	1	Y	Y	Y	Y	-	-	Y	C3	-
PDE6D	1	0.0446505	0.0445113	0.567539	0.828787	1	-	Y	Y	-	-	-	Y	C6	-
ANKLE2	0.912901	0.0126167	0.0148713	1	1	1	-	Y	Y	-	-	-	Y	C4	-
NOTCH2NL	1	0.000641329	0.0420899	0.065919	0.158845	1	-	Y	Y	-	-	-	Y	C6	-
TDRD7	0.890408	0.0218609	0.030025	0.681117	1	1	-	Y	Y	-	-	-	Y	C2	-
SPINK1	1	0.0423636	0.14749	1	1	1	-	Y	-	-	-	-	Y	C4	-
COQ10A	0.636696	7.13439e-05	0.00491236	0.399916	0.526615	1	-	Y	Y	-	-	-	Y	C6	-
NXN	0.666573	0.00238678	0.0072797	0.279959	1	0.822441	-	Y	Y	-	-	-	Y	C1	-
MOB1B	1	0.0244554	0.0178943	0.957396	1	1	-	Y	Y	-	-	-	Y	C2	-
CAMK1	0.939668	0.00572012	0.0203024	0.583543	1	0.288285	-	Y	Y	-	-	-	Y	C1	-
URI1	1	0.0498469	0.0804247	1	1	1	-	Y	-	-	-	-	Y	C4	-
ZNF692	1	0.0130869	0.00679163	0.257039	0.143531	1	-	Y	Y	-	-	-	Y	C5	-
PANX1	1	0.010047	0.00977194	1	1	1	-	Y	Y	-	-	-	Y	C2	-
NAT9	1	0.00530391	0.0216245	1	1	1	-	Y	Y	-	-	-	Y	C4	-
C2ORF29	0.87312	0.0355935	0.0290587	1	1	1	-	Y	Y	-	-	-	Y	C2	-
GSTT1	1	0.00191475	0.0425875	0.571507	1	1	-	Y	Y	-	-	-	Y	C5	-
MXD1	0.117309	0.00464688	0.00514378	1	1	1	-	Y	Y	-	-	-	Y	C4	-
DNAJB5	1	0.00116538	0.322924	0.0572863	0.960121	1	-	Y	-	-	-	-	Y	C5	-
CDK19	0.610636	0.00563915	0.00914384	0.277494	0.660609	1	-	Y	Y	-	-	-	Y	C6	-
LRP6	1	0.0276052	1	0.662126	1	1	-	Y	-	-	-	-	Y	C3	-
TICAM1	0.0605287	0.00549509	0.0904775	1	1	1	-	Y	-	-	-	-	Y	C4	-
LMNA	0.470197	0.00102272	0.00117526	0.663873	1	1	-	Y	Y	-	-	-	Y	C2	-
SMTN	1	0.00639376	0.0180568	0.457763	0.805503	1	-	Y	Y	-	-	-	Y	C1	-
MLPH	1	0.0198853	0.0136212	0.705325	0.895231	1	-	Y	Y	-	-	-	Y	C6	-
SERINC1	1	0.0111551	0.0154525	0.470629	0.866222	1	-	Y	Y	-	-	-	Y	C6	-
RBM22	0.112316	0.0141459	0.0349425	1	1	1	-	Y	Y	-	-	-	Y	C4	-
GUSB	0.622882	0.0044094	0.00223611	0.587147	0.744077	1	-	Y	Y	-	-	-	Y	C2	-
MRPL17	1	0.00541052	0.00362065	0.520533	0.976641	1	-	Y	Y	-	-	-	Y	C2	-
ZNF444	0.270821	0.00477617	0.015635	0.358212	0.920068	1	-	Y	Y	-	-	-	Y	C3	-
UBE2I	1	0.0147398	0.0132143	0.40157	0.566576	1	-	Y	Y	-	-	-	Y	C6	-
UBR7	1	0.0192273	0.0168273	0.489561	0.806708	1	-	Y	Y	-	-	-	Y	C6	-
PEX11B	0.50221	0.0039356	0.00441283	0.567214	1	0.782813	-	Y	Y	-	-	-	Y	C2	-
ITGB1BP1	1	0.0338689	0.0330876	1	1	1	-	Y	Y	-	-	-	Y	C4	-
MAPKAP1	1	0.029433	0.191492	0.20443	0.794652	1	-	Y	-	-	-	-	Y	C6	-
CTDSP1	1	0.0452144	1	0.51486	1	0.911093	-	Y	-	-	-	-	Y	C4	-
GRPEL2	0.29235	0.00935194	0.00494759	1	1	1	-	Y	Y	-	-	-	Y	C4	-
SYNPO	0.302536	0.00185664	0.0193942	0.65348	1	1	-	Y	Y	-	-	-	Y	C3	-
WRAP53	0.0876065	0.00406856	0.0116474	0.99417	1	1	-	Y	Y	-	-	-	Y	C4	-
RASSF4	0.885609	0.00973484	0.0171328	0.811733	1	1	-	Y	Y	-	-	-	Y	C1	-
MKS1	0.27251	0.0469944	0.164673	0.112109	1	0.486843	-	Y	-	-	-	-	Y	C3	-
CRY2	1	0.0188423	0.00125718	0.920596	0.993862	1	-	Y	Y	-	-	-	Y	C1	-
MAP2K5	1	0.00589423	0.0124256	0.110197	0.105555	1	-	Y	Y	-	-	-	Y	C5	-
FAM111A	1	0.0146075	0.0171147	1	1	1	-	Y	Y	-	-	-	Y	C2	-
PIBF1	1	0.00241863	0.131057	1	1	1	-	Y	-	-	-	-	Y	C2	-
GOLGA4	0.483066	0.0456239	0.0848315	1	1	1	-	Y	-	-	-	-	Y	C4	-
DNALI1	0.549232	0.0122608	0.0110495	0.814342	1	1	-	Y	Y	-	-	-	Y	C1	-
KDM1A	1	0.00259573	0.010227	0.738656	1	1	-	Y	Y	-	-	-	Y	C2	-
DMTF1	1	0.0150725	0.0287196	1	1	1	-	Y	Y	-	-	-	Y	C2	-
CRELD2	0.765844	0.0169402	0.08981	1	1	1	-	Y	-	-	-	-	Y	C4	-
ALAS1	0.724336	0.00460616	0.0044145	0.590068	0.979795	1	-	Y	Y	-	-	-	Y	C2	-
FNDC4	0.780927	0.00884928	0.396749	0.310825	1	1	-	Y	-	-	-	-	Y	C6	-
KIAA0907	0.582074	0.0155818	0.0407564	1	1	0.335166	-	Y	Y	-	-	-	Y	C4	-
DMKN	1	0.00138528	0.0289799	0.133288	0.598462	1	-	Y	Y	-	-	-	Y	C5	-
RCBTB1	0.882271	0.0155248	0.028887	0.601286	1	1	-	Y	Y	-	-	-	Y	C2	-
DCP1B	1	1	1	0.0445579	0.426298	0.489302	-	-	-	Y	-	-	Y	C6	-
TEAD3	0.72458	0.00354471	0.118958	0.642038	1	0.926908	-	Y	-	-	-	-	Y	C3	-
TMEM41A	0.393681	0.014181	0.00943587	0.809765	1	1	-	Y	Y	-	-	-	Y	C2	-
ATF3	0.397909	0.0212294	0.0107716	1	1	1	-	Y	Y	-	-	-	Y	C2	-
UBTD1	1	0.0407837	0.0940372	0.283193	0.639447	1	-	Y	-	-	-	-	Y	C5	-
ARHGAP19	0.694456	0.00712762	0.0157525	0.563153	1	1	-	Y	Y	-	-	-	Y	C1	-
GCC2	1	0.0079352	0.0167892	0.613574	1	1	-	Y	Y	-	-	-	Y	C6	-
FAM109B	0.554297	0.0103201	0.0259953	0.326193	1	1	-	Y	Y	-	-	-	Y	C1	-
ALDH5A1	0.0461157	0.000123625	0.016393	1	1	1	Y	Y	Y	-	-	-	Y	C4	-
FAM178A	0.092673	0.000276111	0.189152	1	1	0.764928	-	Y	-	-	-	-	Y	C4	-
PRRX1	0.648416	0.0360081	0.0697578	1	1	1	-	Y	-	-	-	-	Y	C3	-
SPATS2L	1	0.0385815	0.0783795	1	1	0.259009	-	Y	-	-	-	-	Y	C4	-
PLEKHO2	0.212525	0.489702	1	0.00227054	0.0275741	1	-	-	-	Y	Y	-	Y	C5	-
MAPKAPK2	1	0.00541798	0.00448578	0.745123	0.390699	1	-	Y	Y	-	-	-	Y	C6	-
SLC25A44	1	0.0147096	0.0144311	1	1	1	-	Y	Y	-	-	-	Y	C4	-
GYS1	0.207095	0.0183348	0.0219492	0.286812	1	1	-	Y	Y	-	-	-	Y	C2	-
DYNLT3	0.265362	0.0340956	0.0770087	1	1	1	-	Y	-	-	-	-	Y	C4	-
EDEM2	1	0.00386154	0.282937	1	1	1	-	Y	-	-	-	-	Y	C2	-
DAXX	0.630071	0.0326405	0.00917037	0.686991	0.213596	0.739271	-	Y	Y	-	-	-	Y	C1	-
CAP1	1	0.0394322	0.0627137	1	1	1	-	Y	-	-	-	-	Y	C2	-
RAP1GDS1	0.823007	0.0181389	0.251037	1	1	1	-	Y	-	-	-	-	Y	C4	-
PRSS3	0.938402	0.00137793	0.0767571	0.896486	1	1	-	Y	-	-	-	-	Y	C2	-
MAPRE3	0.336017	0.000497364	0.00118187	0.467847	1	1	-	Y	Y	-	-	-	Y	C1	-
GOLGA5	0.828086	0.028284	0.0233901	1	1	1	-	Y	Y	-	-	-	Y	C2	-
SIRT6	0.705855	0.0467949	0.253002	0.868445	1	1	-	Y	-	-	-	-	Y	C3	-
PRKDC	1	0.0334391	0.0332328	0.739927	1	1	-	Y	Y	-	-	-	Y	C6	-
NR1H3	0.609885	0.0374564	0.0186629	1	1	1	-	Y	Y	-	-	-	Y	C3	-
EXTL2	0.121956	0.0304492	0.0475706	1	1	1	-	Y	Y	-	-	-	Y	C4	-
DOCK6	0.416591	0.0178317	0.0143404	0.700135	0.678561	1	-	Y	Y	-	-	-	Y	C3	-
RAP2A	1	0.00677706	0.00393007	0.573405	0.667687	1	-	Y	Y	-	-	-	Y	C6	-
HIPK2	1	0.0405339	0.0731238	1	1	0.579727	-	Y	-	-	-	-	Y	C2	-
RAB32	0.586364	0.000507973	0.0161325	0.524746	1	1	-	Y	Y	-	-	-	Y	C2	-
YES1	1	0.021997	0.0411869	1	1	1	-	Y	Y	-	-	-	Y	C2	-
MSH2	1	0.00681745	0.0123471	0.725193	1	1	-	Y	Y	-	-	-	Y	C2	-
ANKRA2	1	0.000546288	0.00595223	0.189651	0.33202	1	-	Y	Y	-	-	-	Y	C6	-
C14ORF109	0.769432	0.0330189	0.043916	0.343129	0.934867	1	-	Y	Y	-	-	-	Y	C2	-
ABCC1	0.792215	0.000591612	0.00664156	1	1	1	-	Y	Y	-	-	-	Y	C2	-
FAM220A	0.710464	0.00493777	0.0100823	0.356315	0.702255	1	-	Y	Y	-	-	-	Y	C6	-
CHST14	0.897975	0.00501336	0.0247657	0.506249	0.605336	1	-	Y	Y	-	-	-	Y	C6	-
TMC6	0.723583	0.00100883	0.0429576	1	1	1	-	Y	Y	-	-	-	Y	C1	-
KIAA0513	1	0.660392	0.114467	0.347092	0.00954977	0.368492	-	-	-	-	Y	-	-	C5	-
HECA	0.215352	0.000650327	0.00166993	0.283653	0.178933	1	-	Y	Y	-	-	-	Y	C6	-
ETV4	1	0.00530744	0.286995	0.309446	1	0.761348	-	Y	-	-	-	-	Y	C6	-
ZNF746	1	0.00285768	0.0101247	0.624017	1	1	-	Y	Y	-	-	-	Y	C5	-
SRGAP2	0.30657	0.00995062	0.16694	1	1	1	-	Y	-	-	-	-	Y	C4	-
WNT5B	0.0892805	0.00388965	0.00638303	0.343062	1	0.521633	-	Y	Y	-	-	-	Y	C3	-
UGGT2	1	0.000397167	0.0541061	0.184651	0.369733	1	-	Y	-	-	-	-	Y	C6	-
GBP2	1	0.000173775	0.0202196	0.657178	1	0.796371	-	Y	Y	-	-	-	Y	C2	-
RAB14	0.579844	0.0255959	0.656526	1	1	1	-	Y	-	-	-	-	Y	C2	-
SLC30A9	1	0.0114718	0.00709845	0.237486	0.356405	1	-	Y	Y	-	-	-	Y	C6	-
BBS1	1	0.0603344	0.0750028	0.0182041	0.0513649	1	-	-	-	Y	-	-	Y	C6	-
EXOC5	0.316941	0.00632475	0.0102515	1	1	1	-	Y	Y	-	-	-	Y	C2	-
WDR41	0.718991	0.014835	0.0444966	1	1	1	-	Y	Y	-	-	-	Y	C2	-
C1QB	0.930597	0.00910256	0.0412806	0.40417	1	0.704163	-	Y	Y	-	-	-	Y	C1	-
PRPF31	0.891	0.0133261	0.0214098	0.297735	0.743512	1	-	Y	Y	-	-	-	Y	C2	-
DCP1A	0.210037	0.022228	0.0165593	0.486542	0.980649	1	-	Y	Y	-	-	-	Y	C2	-
IRF2BP2	0.537818	0.0098624	0.0192929	1	1	1	-	Y	Y	-	-	-	Y	C2	-
IMP4	1	0.0369882	0.0455343	0.722595	1	1	-	Y	Y	-	-	-	Y	C2	-
FAM210B	0.455345	0.004061	0.00462953	0.853521	1	1	-	Y	Y	-	-	-	Y	C2	-
ALOX5AP	0.914182	0.00725412	0.0156945	0.682164	1	1	-	Y	Y	-	-	-	Y	C1	-
CSTA	1	0.00259338	0.00315309	0.333225	0.694288	1	-	Y	Y	-	-	-	Y	C6	-
FABP7	1	0.0309252	0.269012	0.815296	1	1	-	Y	-	-	-	-	Y	C1	-
EPS15	1	0.0182857	0.0119706	0.376336	0.48022	1	-	Y	Y	-	-	-	Y	C6	-
LAMB3	0.134289	0.00408302	0.0159875	1	1	1	-	Y	Y	-	-	-	Y	C2	-
EDNRA	1	0.228373	1	1	1	0.0480001	-	-	-	-	-	Y	-	C3	-
IFI35	1	9.36434e-05	0.0607549	0.120156	0.358775	1	-	Y	-	-	-	-	Y	C6	-
CLK2	1	0.00285666	0.0118699	1	1	1	-	Y	Y	-	-	-	Y	C2	-
PIK3CD	1	0.03807	0.0929213	0.432531	0.993493	1	-	Y	-	-	-	-	Y	C1	-
ZNF259	0.36335	0.00742952	0.0281965	1	1	1	-	Y	Y	-	-	-	Y	C4	-
MAOB	0.448443	0.0165465	0.0359037	1	1	1	-	Y	Y	-	-	-	Y	C4	-
NFATC3	0.223454	0.0302744	0.0782662	1	1	1	-	Y	-	-	-	-	Y	C4	-
DHX36	1	0.0458391	0.0314143	0.590135	0.620199	1	-	Y	Y	-	-	-	Y	C6	-
CSRP2BP	0.197355	0.00375648	0.0087114	0.0354578	0.238171	0.106601	-	Y	Y	Y	-	-	Y	C2	-
HELZ	1	0.00327386	0.0444562	0.870022	1	1	-	Y	Y	-	-	-	Y	C2	-
PHC1	1	0.00510832	0.00645391	0.784483	1	1	-	Y	Y	-	-	-	Y	C6	-
ADAM15	0.730653	0.004996	0.00581717	1	1	1	-	Y	Y	-	-	-	Y	C4	-
ADNP2	0.228584	0.0131133	0.00360602	0.785732	0.597804	1	-	Y	Y	-	-	-	Y	C2	-
SLC9A6	0.836682	0.0165916	0.0135193	1	1	1	-	Y	Y	-	-	-	Y	C2	-
SEMA5A	1	0.0112488	0.0873511	0.794296	1	1	-	Y	-	-	-	-	Y	C5	-
TOR1B	1	0.0226525	0.0365858	1	1	1	-	Y	Y	-	-	-	Y	C2	-
GATSL3	1	0.0247211	0.115123	0.569682	1	1	-	Y	-	-	-	-	Y	C5	-
DICER1	0.531136	0.0278759	0.0289212	1	1	1	-	Y	Y	-	-	-	Y	C2	-
KLF16	1	0.0025267	0.133919	0.62691	1	0.78688	-	Y	-	-	-	-	Y	C1	-
MMP19	0.39664	0.0034789	0.0189906	0.410961	1	1	-	Y	Y	-	-	-	Y	C3	-
STX3	1	0.01752	0.0138757	1	1	1	-	Y	Y	-	-	-	Y	C2	-
AP3M2	0.179377	0.0101142	0.00522202	0.904967	0.945913	1	-	Y	Y	-	-	-	Y	C2	-
CPXM2	1	0.0129091	0.208064	1	1	1	-	Y	-	-	-	-	Y	C1	-
TMEM194A	0.697927	0.0481487	0.0830263	1	1	1	-	Y	-	-	-	-	Y	C4	-
GCFC1	1	0.0284142	0.0887175	1	1	1	-	Y	-	-	-	-	Y	C2	-
C3ORF18	1	0.00155859	0.0339847	0.978303	1	1	-	Y	Y	-	-	-	Y	C1	-
MSLN	1	0.00354932	0.0147186	0.614989	1	1	-	Y	Y	-	-	-	Y	C1	-
GOLGA1	0.992369	0.0146355	0.0124345	0.433542	0.854831	1	-	Y	Y	-	-	-	Y	C2	-
CTSS	1	0.00520793	0.00331191	0.151449	0.111079	1	-	Y	Y	-	-	-	Y	C6	-
SYS1	0.742936	0.00852445	0.283295	1	1	1	-	Y	-	-	-	-	Y	C4	-
SOX4	0.756313	0.0135016	0.00826003	0.518979	0.756205	1	-	Y	Y	-	-	-	Y	C2	-
CHCHD8	1	0.0352132	0.0454862	1	1	1	-	Y	Y	-	-	-	Y	C4	-
PNPLA6	1	0.00856215	0.0159772	0.217062	0.36801	1	-	Y	Y	-	-	-	Y	C1	-
RCHY1	0.374257	0.0245525	0.0308275	0.614241	1	1	-	Y	Y	-	-	-	Y	C2	-
TRUB1	1	0.0197871	0.0180117	0.349213	0.581239	1	-	Y	Y	-	-	-	Y	C6	-
RINT1	1	0.0415733	0.0712346	0.914917	1	1	-	Y	-	-	-	-	Y	C2	-
AMT	0.0797777	0.000975925	0.000174958	1	1	1	-	Y	Y	-	-	-	Y	C3	-
TACO1	0.903705	0.00853128	0.0140409	0.957814	1	1	-	Y	Y	-	-	-	Y	C2	-
BPGM	0.201803	0.000751226	0.0270455	1	1	1	-	Y	Y	-	-	-	Y	C4	-
RPP30	1	0.00193064	0.0596437	1	1	1	-	Y	-	-	-	-	Y	C2	-
TAGLN3	0.495816	0.0126228	0.068694	0.953776	1	1	-	Y	-	-	-	-	Y	C3	-
OAS1	0.466836	0.0104103	0.269686	1	1	1	-	Y	-	-	-	-	Y	C4	-
TOM1L1	0.662943	0.00533665	0.00327924	0.600896	0.961646	1	-	Y	Y	-	-	-	Y	C2	-
SUGP2	0.430902	0.0269875	0.0216215	1	1	1	-	Y	Y	-	-	-	Y	C4	-
GLTP	0.530456	0.0357202	0.0353858	1	1	1	-	Y	Y	-	-	-	Y	C4	-
RPRD2	1	0.0186433	0.0194006	0.868012	1	1	-	Y	Y	-	-	-	Y	C6	-
GMEB2	0.560069	0.0477444	0.0404463	1	1	1	-	Y	Y	-	-	-	Y	C4	-
EHD3	0.800894	0.00114999	0.0758293	0.735933	1	1	-	Y	-	-	-	-	Y	C1	-
HOMER2	0.872605	0.000624109	0.0380379	0.621758	1	1	-	Y	Y	-	-	-	Y	C1	Y
RRN3	1	0.00486074	0.0683416	1	1	1	-	Y	-	-	-	-	Y	C2	-
BCAR3	0.518809	0.00126299	0.00598225	1	1	1	-	Y	Y	-	-	-	Y	C2	-
ADO	0.576544	0.0311548	0.0295175	0.650932	0.901624	1	-	Y	Y	-	-	-	Y	C2	-
LARP4	0.607601	0.0300843	0.0928784	1	1	1	-	Y	-	-	-	-	Y	C4	-
ZNF12	0.232137	0.0233628	0.0127686	1	1	1	-	Y	Y	-	-	-	Y	C2	-
UCK1	0.347232	0.0105697	0.0223122	0.971036	0.626756	1	-	Y	Y	-	-	-	Y	C2	-
PEX5	0.830447	0.0199665	0.015472	0.740804	0.570388	1	-	Y	Y	-	-	-	Y	C2	-
TMEM187	0.00792918	0.00296582	0.00857797	1	1	1	Y	Y	Y	-	-	-	Y	C4	-
GTPBP1	0.422924	0.0384026	1	1	1	1	-	Y	-	-	-	-	Y	C4	-
RDH10	0.854207	0.0333228	0.0752711	1	1	1	-	Y	-	-	-	-	Y	C2	-
HDHD1	0.190951	0.00519707	0.045999	0.585708	1	1	-	Y	Y	-	-	-	Y	C2	-
BIN1	0.538474	0.0495758	0.0471413	1	1	1	-	Y	Y	-	-	-	Y	C4	-
CDS1	0.708024	0.0468341	0.0198586	1	0.679416	1	-	Y	Y	-	-	-	Y	C2	-
EHBP1	1	0.0269326	0.0276689	1	1	1	-	Y	Y	-	-	-	Y	C2	-
CASP7	0.500599	0.00606356	0.0132993	0.9435	1	1	-	Y	Y	-	-	-	Y	C2	-
ALS2	0.584289	0.00274281	0.0402554	1	1	1	-	Y	Y	-	-	-	Y	C4	-
ARHGEF10	0.182732	0.0157651	0.112849	1	1	1	-	Y	-	-	-	-	Y	C4	-
SPAG6	1	0.0471944	0.105005	0.0448223	0.194951	0.919167	-	Y	-	Y	-	-	Y	C5	-
SV2A	0.793975	0.0215076	0.174882	1	1	1	-	Y	-	-	-	-	Y	C3	-
SEMG2	0.0649961	0.00483233	0.15583	0.0955849	1	0.870933	-	Y	-	-	-	-	Y	C3	-
TF	1	0.00390802	0.00372417	0.207485	0.474116	1	-	Y	Y	-	-	-	Y	C6	-
ATP1A2	0.750238	0.0243407	0.0569025	0.819081	1	1	-	Y	-	-	-	-	Y	C1	-
FAM188A	0.647096	0.0175552	0.0157455	0.737889	0.826475	1	-	Y	Y	-	-	-	Y	C2	-
GFM1	1	0.0261823	0.0384944	1	1	1	-	Y	Y	-	-	-	Y	C2	-
STMN1	1	0.0301608	0.0386086	0.690879	1	1	-	Y	Y	-	-	-	Y	C2	-
SMYD5	0.146232	0.0306768	0.0346318	1	1	1	-	Y	Y	-	-	-	Y	C3	-
RCAN2	0.764863	0.0108013	0.0617099	0.852102	1	1	-	Y	-	-	-	-	Y	C1	-
REG3A	1	0.0407526	0.10781	0.370524	1	1	-	Y	-	-	-	-	Y	C5	-
VCAM1	0.527481	0.0510517	0.0267795	0.537484	0.253383	1	-	-	Y	-	-	-	-	C6	-
MAOA	1	0.0151232	0.0296908	1	1	1	-	Y	Y	-	-	-	Y	C4	-
EPN2	1	0.00475356	0.113615	0.406501	1	1	-	Y	-	-	-	-	Y	C5	-
TNFRSF10B	1	0.00652074	0.00497946	0.462707	0.792863	1	-	Y	Y	-	-	-	Y	C2	-
NSA2	0.730766	0.0147246	0.0273067	1	1	0.746597	-	Y	Y	-	-	-	Y	C2	-
MICAL1	0.128009	0.0308686	0.0710882	1	1	1	-	Y	-	-	-	-	Y	C4	-
TCF25	1	0.010183	0.00802267	0.424633	0.550346	1	-	Y	Y	-	-	-	Y	C6	-
TWSG1	1	0.00235732	0.00631983	0.653357	0.941364	1	-	Y	Y	-	-	-	Y	C6	-
RARRES3	0.92414	0.00464089	0.00868231	0.727453	0.816572	1	-	Y	Y	-	-	-	Y	C6	-
LARP7	1	0.0030354	0.00819841	1	1	1	-	Y	Y	-	-	-	Y	C2	-
HSPB11	1	0.0167261	0.0278556	1	1	1	-	Y	Y	-	-	-	Y	C2	-
CDC45	1	0.0239743	0.0395309	0.106286	0.184851	1	-	Y	Y	-	-	-	Y	C6	-
CD2BP2	0.440631	0.0238389	0.273754	1	1	1	-	Y	-	-	-	-	Y	C4	-
DHRS13	0.979573	0.0152323	0.0415288	0.850554	1	1	-	Y	Y	-	-	-	Y	C2	-
PDPK1	1	0.00110891	0.026755	1	1	1	-	Y	Y	-	-	-	Y	C4	-
PPM1B	0.400102	0.0145037	0.0064919	0.290079	0.336901	1	-	Y	Y	-	-	-	Y	C6	-
LSM7	0.584638	0.00754646	0.00532627	0.907346	1	1	-	Y	Y	-	-	-	Y	C2	-
CCDC93	1	0.0255231	0.0374305	1	1	1	-	Y	Y	-	-	-	Y	C4	-
KIAA0020	1	0.0380014	0.0638188	0.102141	0.0875575	1	-	Y	-	-	-	-	Y	C6	-
POLD4	1	0.000205798	0.0784222	0.687094	1	1	-	Y	-	-	-	-	Y	C2	-
SIRPA	0.49776	0.00169959	0.0115158	0.0709754	0.390915	1	-	Y	Y	-	-	-	Y	C1	-
INA	1	0.0332542	0.0831991	0.329099	0.950716	0.810295	-	Y	-	-	-	-	Y	C5	-
C12ORF5	0.684226	0.0198634	0.0907593	1	1	1	-	Y	-	-	-	-	Y	C4	-
MFSD12	0.166537	0.000440377	0.0327896	1	1	1	-	Y	Y	-	-	-	Y	C3	-
FAM134B	0.0780221	0.000610637	0.0290428	0.0484671	1	0.923602	-	Y	Y	Y	-	-	Y	C3	-
DCP2	0.923665	0.0299109	0.0369118	0.699931	1	1	-	Y	Y	-	-	-	Y	C2	-
C8ORF76	0.593934	0.0331524	0.0552862	1	1	1	-	Y	-	-	-	-	Y	C4	-
ARHGAP27	0.559139	0.0179696	0.0127464	1	1	1	-	Y	Y	-	-	-	Y	C2	-
EBPL	0.918261	0.0153875	0.0113907	1	1	1	-	Y	Y	-	-	-	Y	C2	-
VAC14	0.730553	0.032365	0.0915949	1	1	1	-	Y	-	-	-	-	Y	C3	-
ADAMTS9	0.924374	0.00250956	0.0135649	0.204532	0.893347	0.774341	-	Y	Y	-	-	-	Y	C1	-
IL1RN	0.0372792	0.00587125	0.0181426	0.000698187	1	1	Y	Y	Y	Y	-	-	Y	C3	-
C1ORF31	1	0.024986	0.0769779	1	1	1	-	Y	-	-	-	-	Y	C4	-
SMCR8	0.919769	0.0209563	0.0118452	1	1	1	-	Y	Y	-	-	-	Y	C2	-
GPSM1	0.926481	0.000175699	0.015636	0.484542	1	1	-	Y	Y	-	-	-	Y	C1	-
VPS13C	1	0.0159535	0.01628	0.146451	0.237539	1	-	Y	Y	-	-	-	Y	C6	-
CDK18	0.499109	0.0013768	0.0126731	0.705663	1	1	-	Y	Y	-	-	-	Y	C3	-
RNF111	0.289122	0.00453805	0.011622	0.640713	1	1	-	Y	Y	-	-	-	Y	C2	-
EXOC7	1	0.0251028	0.0403914	1	1	0.801924	-	Y	Y	-	-	-	Y	C4	-
C5ORF24	0.483945	0.00861581	0.063162	1	1	1	-	Y	-	-	-	-	Y	C2	-
NDST1	1	0.0198098	0.0529175	1	1	1	-	Y	-	-	-	-	Y	C1	-
FOXC1	0.0402075	0.00352676	0.0205497	1	1	1	Y	Y	Y	-	-	-	Y	C4	-
EHD2	0.308704	0.00358365	0.0134082	1	1	1	-	Y	Y	-	-	-	Y	C4	-
RPS23	1	0.0136674	0.00912621	0.91376	1	1	-	Y	Y	-	-	-	Y	C2	-
B4GALT4	0.185158	0.000249689	0.00821219	0.0249508	0.0833335	1	-	Y	Y	Y	-	-	Y	C6	-
TUBB2A	0.665362	0.0281055	0.0285039	1	1	1	-	Y	Y	-	-	-	Y	C4	-
GPRC5A	0.480692	0.0403083	0.0580822	1	1	1	-	Y	-	-	-	-	Y	C4	-
UBL4A	1	0.0196085	0.0196266	0.823057	1	1	-	Y	Y	-	-	-	Y	C2	-
PLDN	0.81142	0.0470684	0.0253172	0.569544	0.447328	1	-	Y	Y	-	-	-	Y	C6	-
TRIB3	0.461866	0.0346569	0.0482904	1	1	1	-	Y	Y	-	-	-	Y	C4	-
SLC48A1	1	0.00322029	0.00985916	0.217935	0.526782	1	-	Y	Y	-	-	-	Y	C1	-
BET1	0.477935	0.0231415	0.0589015	1	1	1	-	Y	-	-	-	-	Y	C4	-
EMC10	0.908007	0.0177084	0.0151548	0.908498	1	1	-	Y	Y	-	-	-	Y	C2	-
CLN5	0.574302	0.0195524	0.214102	1	1	1	-	Y	-	-	-	-	Y	C2	-
ZAK	0.504529	0.0109215	0.0150923	1	1	1	-	Y	Y	-	-	-	Y	C4	-
QPCT	1	0.00275054	0.0010623	0.110968	0.130305	1	-	Y	Y	-	-	-	Y	C6	-
SLC26A11	0.64974	0.00993518	0.0234065	1	1	1	-	Y	Y	-	-	-	Y	C2	-
MPZL2	0.708297	0.00045678	0.00281652	0.00384156	0.0141202	1	-	Y	Y	Y	Y	-	Y	C6	-
LGALS8	1	0.00465169	0.00218537	0.317563	0.398376	1	-	Y	Y	-	-	-	Y	C6	-
PHLDA3	0.525206	0.027087	0.0552848	0.998921	1	1	-	Y	-	-	-	-	Y	C3	-
ABI3BP	1	0.0261188	0.584903	0.0363456	0.771311	1	-	Y	-	Y	-	-	Y	C6	-
41527	1	0.0352589	0.0364717	0.420836	0.546689	1	-	Y	Y	-	-	-	Y	C6	-
FAAH	1	0.0124015	0.0146276	0.371848	0.531472	1	-	Y	Y	-	-	-	Y	C1	-
SLC2A4RG	0.0580873	0.0052807	0.0563001	0.735317	1	1	-	Y	-	-	-	-	Y	C3	-
TTLL12	1	0.0140044	0.0359345	0.77995	1	1	-	Y	Y	-	-	-	Y	C2	-
SMAGP	0.679882	0.0142112	0.0238725	0.703068	1	1	-	Y	Y	-	-	-	Y	C2	-
SVEP1	1	0.000643467	0.0032433	0.437821	0.520675	1	-	Y	Y	-	-	-	Y	C5	-
UBXN2B	0.247962	0.0362538	0.0682568	1	1	1	-	Y	-	-	-	-	Y	C4	-
OSTM1	0.991174	0.00440131	0.00856227	1	1	1	-	Y	Y	-	-	-	Y	C2	-
APOLD1	1	0.000196336	0.0415133	0.00407038	0.0559233	1	-	Y	Y	Y	-	-	Y	C6	-
KAZN	0.733962	0.0150114	0.06581	0.927592	1	1	-	Y	-	-	-	-	Y	C3	-
IFI44	1	0.0227995	0.302341	0.0124285	1	1	-	Y	-	Y	-	-	Y	C6	-
GIGYF2	0.785577	0.0411695	0.060812	0.136075	0.504747	1	-	Y	-	-	-	-	Y	C6	-
41340	1	0.0486465	0.044875	0.692396	0.758488	1	-	Y	Y	-	-	-	Y	C6	-
CRYZ	1	0.0156584	0.0121513	1	1	1	-	Y	Y	-	-	-	Y	C2	-
VASH1	0.974981	0.0053651	0.012452	0.457353	0.963522	1	-	Y	Y	-	-	-	Y	C1	-
FAM91A1	1	0.0138744	0.0149861	0.27067	0.552247	1	-	Y	Y	-	-	-	Y	C6	-
TRRAP	0.910364	0.0423868	0.0402196	1	1	1	-	Y	Y	-	-	-	Y	C2	-
PHF11	1	0.000630318	0.000971678	0.292876	0.441141	1	-	Y	Y	-	-	-	Y	C6	-
ANKRD40	0.80542	0.0236959	0.0125316	0.777257	0.888357	1	-	Y	Y	-	-	-	Y	C2	-
ENGASE	0.551868	0.00613239	0.00923058	0.254073	0.320627	1	-	Y	Y	-	-	-	Y	C1	-
BCL7A	1	0.0191829	0.00738859	0.880008	0.574208	1	-	Y	Y	-	-	-	Y	C1	-
KDM1B	0.431796	0.0372359	0.221604	1	1	1	-	Y	-	-	-	-	Y	C4	-
POMT1	1	0.00762326	0.0837999	1	1	1	-	Y	-	-	-	-	Y	C2	-
AIF1L	0.902419	0.000255438	0.0418287	0.364633	1	1	-	Y	Y	-	-	-	Y	C1	-
PELO	1	0.00711068	0.0542328	0.945701	1	1	-	Y	-	-	-	-	Y	C2	-
GM2A	1	0.0638858	0.280472	0.0199507	0.685431	1	-	-	-	Y	-	-	Y	C6	-
RBM12	1	0.0517192	0.0455662	0.459527	0.641954	1	-	-	Y	-	-	-	-	C6	-
PSMD13	0.62838	0.00219591	0.00721554	0.275368	0.731747	1	-	Y	Y	-	-	-	Y	C2	-
KDM5B	0.128495	0.000198132	0.00869019	0.0189934	0.236943	1	-	Y	Y	Y	-	-	Y	C6	-
ARGLU1	0.630483	0.00520916	0.0101317	0.846185	1	1	-	Y	Y	-	-	-	Y	C2	-
KIAA0319L	1	0.0297042	0.0405856	0.658663	1	1	-	Y	Y	-	-	-	Y	C2	-
CAND1	1	0.0193862	0.0136192	0.365776	0.491927	1	-	Y	Y	-	-	-	Y	C6	-
DSCR3	1	0.0179235	0.0246986	0.203562	0.381152	1	-	Y	Y	-	-	-	Y	C6	-
MINOS1	0.68845	0.0150767	0.00840465	1	1	1	-	Y	Y	-	-	-	Y	C2	-
PKNOX1	0.769613	0.00653962	0.479314	1	1	0.992772	-	Y	-	-	-	-	Y	C4	-
GCC1	0.805898	0.00113124	0.00337841	1	1	1	-	Y	Y	-	-	-	Y	C2	-
CCDC99	0.979233	0.0187728	0.0125985	0.944089	1	1	-	Y	Y	-	-	-	Y	C2	-
POLR3H	0.839773	0.000741299	0.339808	1	1	1	-	Y	-	-	-	-	Y	C4	-
SGPL1	0.658465	0.000650414	0.00736841	0.237272	0.809832	1	-	Y	Y	-	-	-	Y	C1	-
ABP1	0.501411	0.00156898	0.00342076	0.699773	0.560523	1	-	Y	Y	-	-	-	Y	C1	-
U2AF1	1	0.0154422	0.0172332	1	1	1	-	Y	Y	-	-	-	Y	C2	-
AKAP17A	1	0.0103082	0.0141548	0.808226	1	1	-	Y	Y	-	-	-	Y	C2	-
MMP15	1	0.0124947	0.0133021	0.182809	0.339802	1	-	Y	Y	-	-	-	Y	C5	-
CCDC117	0.817396	0.00629752	0.0249271	0.806369	1	1	-	Y	Y	-	-	-	Y	C2	-
SYNJ2BP	0.569355	0.00510204	0.00265128	0.506419	0.612695	1	-	Y	Y	-	-	-	Y	C2	-
NRARP	1	0.00021598	0.00558998	0.0679353	0.673446	0.14969	-	Y	Y	-	-	-	Y	C5	-
C19ORF21	0.185158	0.0204588	0.0206069	1	1	1	-	Y	Y	-	-	-	Y	C4	-
NPTX2	1	0.0807173	0.036146	1	1	1	-	-	Y	-	-	-	-	C1	-
TPRN	1	0.033542	0.0853684	0.111909	0.625729	1	-	Y	-	-	-	-	Y	C1	-
STEAP4	0.051312	0.000690111	0.0823311	0.00493102	0.656762	0.642298	-	Y	-	Y	-	-	Y	C1	-
ATM	0.44354	0.00864171	0.0074483	1	1	1	-	Y	Y	-	-	-	Y	C2	-
CGNL1	1	0.00112749	0.0149031	1	1	1	-	Y	Y	-	-	-	Y	C1	-
RTEL1	0.618489	0.0141595	0.0287447	1	1	1	-	Y	Y	-	-	-	Y	C3	-
MME	1	0.00741009	0.175871	0.488217	1	1	-	Y	-	-	-	-	Y	C5	-
FAM118A	0.18704	0.0327226	0.0231175	1	1	1	-	Y	Y	-	-	-	Y	C4	-
TRIM29	0.211519	0.000647631	0.0326736	0.66333	1	1	-	Y	Y	-	-	-	Y	C3	-
CASP2	0.385129	0.0321455	0.0247586	1	1	1	-	Y	Y	-	-	-	Y	C4	-
VTA1	0.658368	0.0121445	0.0285259	1	1	1	-	Y	Y	-	-	-	Y	C2	-
SKAP2	1	0.00242964	0.0170992	0.89809	1	1	-	Y	Y	-	-	-	Y	C2	-
DNAJC10	1	0.00396287	0.00756641	0.356922	0.470181	1	-	Y	Y	-	-	-	Y	C6	-
ARMCX1	1	0.00378793	0.0139689	0.427622	1	1	-	Y	Y	-	-	-	Y	C2	-
GBE1	0.399484	0.00268081	0.00972657	0.616923	1	1	-	Y	Y	-	-	-	Y	C2	-
PTPRN	0.542836	0.00532904	0.0148694	0.721186	1	1	-	Y	Y	-	-	-	Y	C1	-
SPOCK1	0.13105	0.00116668	0.00263454	1	1	1	-	Y	Y	-	-	-	Y	C3	-
EMG1	1	0.0109287	0.0168446	0.572159	1	0.153108	-	Y	Y	-	-	-	Y	C2	-
METAP1	1	0.0126679	0.011358	0.722735	1	1	-	Y	Y	-	-	-	Y	C2	-
POLR1D	0.416236	0.00459816	0.00633095	0.560953	0.481054	1	-	Y	Y	-	-	-	Y	C2	-
TTYH1	0.947721	0.0159123	0.0578364	0.937405	1	1	-	Y	-	-	-	-	Y	C1	-
IER3	0.296914	0.00449075	0.0138354	0.720884	1	0.474174	-	Y	Y	-	-	-	Y	C4	-
C12ORF4	0.574351	0.0194005	0.0171373	0.168696	0.29097	1	-	Y	Y	-	-	-	Y	C6	-
APH1B	0.827359	0.00954165	0.0155461	0.176143	0.441297	1	-	Y	Y	-	-	-	Y	C6	-
COMMD8	0.812342	0.00741697	0.00707763	0.77848	1	1	-	Y	Y	-	-	-	Y	C2	-
EIF3B	1	0.041899	0.0411869	1	1	1	-	Y	Y	-	-	-	Y	C2	-
SLC35F5	0.656716	0.0485695	0.0745242	1	1	1	-	Y	-	-	-	-	Y	C4	-
EXOSC4	0.533156	0.0425396	0.045158	1	1	1	-	Y	Y	-	-	-	Y	C4	-
NTRK2	0.617174	0.0309878	0.02586	1	1	1	-	Y	Y	-	-	-	Y	C3	-
NUDT22	1	0.118963	1	0.0205642	1	1	-	-	-	Y	-	-	Y	C6	-
KIAA0368	0.134291	0.00658338	0.0134306	0.636912	0.715447	1	-	Y	Y	-	-	-	Y	C2	-
NUCB2	0.970903	0.00980353	0.0230855	0.994194	1	1	-	Y	Y	-	-	-	Y	C2	-
MINPP1	0.442243	0.0223687	0.0518787	1	1	1	-	Y	-	-	-	-	Y	C4	-
RPUSD1	0.732938	0.0240038	0.0591674	1	1	1	-	Y	-	-	-	-	Y	C3	-
CUL4B	0.691798	0.022877	0.0442154	1	1	1	-	Y	Y	-	-	-	Y	C4	-
LIMD2	0.493482	0.0106914	0.108273	0.163606	1	1	-	Y	-	-	-	-	Y	C3	-
CEP70	0.515807	0.00771231	0.0218302	0.174274	0.756629	1	-	Y	Y	-	-	-	Y	C6	-
SPIN1	0.569461	0.00428914	0.00462213	0.694662	1	1	-	Y	Y	-	-	-	Y	C2	-
PAK1	1	0.00162299	0.00272136	0.216332	0.464344	1	-	Y	Y	-	-	-	Y	C6	-
SLC26A2	0.893556	0.00185826	0.00175713	0.530864	0.477924	1	-	Y	Y	-	-	-	Y	C6	-
KIF2A	0.300584	0.000420766	0.0122891	0.0792682	0.496675	1	-	Y	Y	-	-	-	Y	C6	-
CREB3L4	1	0.0246015	0.0339162	0.168346	0.151594	1	-	Y	Y	-	-	-	Y	C6	-
MST4	1	0.0240893	0.0367507	0.898326	1	1	-	Y	Y	-	-	-	Y	C2	-
HEATR6	1	0.00130829	0.312812	0.721505	1	1	-	Y	-	-	-	-	Y	C2	-
GIGYF1	0.77523	0.0123428	0.0191233	1	1	1	-	Y	Y	-	-	-	Y	C1	-
SRD5A3	0.327662	0.0020208	0.00144278	0.111512	0.174604	1	-	Y	Y	-	-	-	Y	C6	-
ITPKC	0.125719	0.0309002	0.0149515	1	1	1	-	Y	Y	-	-	-	Y	C4	-
COMTD1	1	0.00748001	0.0144127	0.160171	0.445492	1	-	Y	Y	-	-	-	Y	C6	-
SPIRE1	0.961363	0.00202199	0.00907046	0.181679	0.649432	1	-	Y	Y	-	-	-	Y	C6	-
PROS1	1	0.00999277	0.0446209	0.264589	0.893914	1	-	Y	Y	-	-	-	Y	C6	-
ANAPC4	0.822673	0.014903	0.0176102	0.576115	1	1	-	Y	Y	-	-	-	Y	C2	-
ALKBH2	1	0.00695518	0.268732	0.529734	1	1	-	Y	-	-	-	-	Y	C2	-
VSTM2L	0.971767	0.00557831	0.00303087	0.569076	0.627346	1	-	Y	Y	-	-	-	Y	C1	-
CCSAP	0.0112219	0.00727559	0.0170745	0.321939	1	1	Y	Y	Y	-	-	-	Y	C4	-
DAPK1	1	0.00315224	0.00451693	0.117267	0.234369	1	-	Y	Y	-	-	-	Y	C6	-
SH3D19	0.797457	0.00187276	0.00206406	0.436231	0.62656	1	-	Y	Y	-	-	-	Y	C6	-
DENND4B	0.758078	0.00242504	0.0740168	1	1	1	-	Y	-	-	-	-	Y	C4	-
NRIP1	1	0.020244	0.0200022	0.503455	0.584596	1	-	Y	Y	-	-	-	Y	C6	-
ZC3H7A	0.489927	0.00607432	0.039625	0.00497742	0.229053	1	-	Y	Y	Y	-	-	Y	C6	-
ACAD10	0.514446	0.000337181	0.00305491	0.17995	0.318053	1	-	Y	Y	-	-	-	Y	C1	-
WDR19	1	0.0171705	0.032356	0.663894	1	1	-	Y	Y	-	-	-	Y	C2	-
DENND3	0.793741	0.0410212	0.0579439	1	1	1	-	Y	-	-	-	-	Y	C2	-
CXCL13	0.950175	0.00278377	0.149878	0.541241	1	1	-	Y	-	-	-	-	Y	C1	-
FKBPL	1	0.00574118	0.0131613	0.28921	0.698017	0.771012	-	Y	Y	-	-	-	Y	C5	-
ASXL1	0.586211	0.00087576	0.0245	0.585639	1	0.547162	-	Y	Y	-	-	-	Y	C3	-
CDC42EP5	0.866859	0.00997062	0.0832271	0.598481	1	1	-	Y	-	-	-	-	Y	C1	-
SF1	0.376481	0.00300986	0.0152938	0.330808	1	1	-	Y	Y	-	-	-	Y	C2	-
DDX28	0.683788	0.00258656	0.00400287	0.354431	1	0.414571	-	Y	Y	-	-	-	Y	C1	-
MAD2L1	1	0.0504802	0.0441474	0.403237	0.526228	1	-	-	Y	-	-	-	-	C6	-
NDUFA7	0.873621	0.00897383	0.00886737	0.77013	1	1	-	Y	Y	-	-	-	Y	C2	-
NDUFAF4	0.49556	0.0398313	0.0497514	0.679256	1	1	-	Y	Y	-	-	-	Y	C2	-
CLPB	1	0.0154181	1	1	1	1	-	Y	-	-	-	-	Y	C4	-
TOMM40L	0.77159	0.0255223	0.0380586	0.665991	1	1	-	Y	Y	-	-	-	Y	C1	-
RNF6	0.690167	0.0187622	0.024198	0.668212	1	1	-	Y	Y	-	-	-	Y	C2	-
DVL2	0.32287	0.0210165	0.03053	0.422843	0.555816	1	-	Y	Y	-	-	-	Y	C2	-
GMPR	1	0.0164348	0.414866	0.862532	1	1	-	Y	-	-	-	-	Y	C1	-
AURKB	0.690463	0.000848771	0.0241564	1	1	1	-	Y	Y	-	-	-	Y	C4	-
NT5DC1	1	0.0115095	0.00960995	0.102238	0.199451	1	-	Y	Y	-	-	-	Y	C6	-
CLDN12	0.683907	0.00578141	0.00298172	0.876813	0.911507	1	-	Y	Y	-	-	-	Y	C2	-
IL2RG	0.729149	0.00763977	0.0740461	0.350121	1	0.0627495	-	Y	-	-	-	-	Y	C3	-
IRF9	0.877948	0.00310841	0.0493423	0.637271	1	1	-	Y	Y	-	-	-	Y	C1	-
CHID1	0.0752144	0.0253188	0.0385674	0.566638	1	1	-	Y	Y	-	-	-	Y	C4	-
TP53BP2	0.517346	0.0204342	0.0117955	0.651368	0.776758	1	-	Y	Y	-	-	-	Y	C2	-
FBXL2	1	0.015322	0.0474939	0.021591	0.103484	1	-	Y	Y	Y	-	-	Y	C6	-
GFPT1	0.895438	0.0468132	0.0469466	1	1	1	-	Y	Y	-	-	-	Y	C4	-
TBC1D1	1	0.000736112	0.0160723	0.143494	0.245492	1	-	Y	Y	-	-	-	Y	C6	-
YDJC	0.759238	0.0182977	0.0269508	0.893266	1	1	-	Y	Y	-	-	-	Y	C2	-
STAT5B	0.651723	0.00376422	0.00603718	1	1	1	-	Y	Y	-	-	-	Y	C2	-
KAT8	0.504029	1.07756e-05	0.00368378	1	1	1	-	Y	Y	-	-	-	Y	C4	-
MAPK9	0.484771	0.00795217	0.00875438	0.152704	0.31863	1	-	Y	Y	-	-	-	Y	C6	-
KIF4A	0.913573	0.0450409	0.0964684	1	1	0.837555	-	Y	-	-	-	-	Y	C4	-
TCN2	1	0.0383545	0.236592	1	1	1	-	Y	-	-	-	-	Y	C3	-
CEP55	0.873889	0.0385654	0.0433152	1	1	1	-	Y	Y	-	-	-	Y	C4	-
41521	1	0.00182952	0.0332489	0.416936	1	1	-	Y	Y	-	-	-	Y	C1	-
ASCC3	0.547686	0.0184724	0.117068	1	1	1	-	Y	-	-	-	-	Y	C4	-
SLC24A6	1	0.00835002	0.0129612	0.570251	1	1	-	Y	Y	-	-	-	Y	C5	-
KLC4	0.796188	0.000333707	0.00187481	0.068255	0.360936	0.518155	-	Y	Y	-	-	-	Y	C5	-
IBTK	1	0.018364	0.0155345	0.439287	0.745971	1	-	Y	Y	-	-	-	Y	C6	-
SFT2D3	1	0.0878742	0.301537	0.0127895	0.0618901	0.241355	-	-	-	Y	-	-	Y	C6	-
ALKBH6	0.50764	0.00232439	0.000845775	1	1	1	-	Y	Y	-	-	-	Y	C3	Y
CFLAR	1	0.0381415	0.0333587	0.571262	0.792381	1	-	Y	Y	-	-	-	Y	C6	-
TREX1	1	0.00793252	0.0101505	0.105953	0.0953133	1	-	Y	Y	-	-	-	Y	C6	-
OLFML2A	0.218812	0.0043129	0.0434921	0.302378	1	0.88001	-	Y	Y	-	-	-	Y	C3	-
KCNMA1	0.720768	0.000937905	0.0297761	0.61616	1	1	-	Y	Y	-	-	-	Y	C1	-
JMY	0.254867	5.5785e-05	0.0847375	0.592512	1	1	-	Y	-	-	-	-	Y	C3	-
CDC42BPA	0.558439	0.000301533	0.000943277	0.59216	1	1	-	Y	Y	-	-	-	Y	C1	Y
LIN28B	1	0.00147937	0.027715	1	1	1	-	Y	Y	-	-	-	Y	C1	-
PPAP2C	0.78569	0.000348059	0.0278491	1	1	1	-	Y	Y	-	-	-	Y	C2	-
KIAA1671	1	0.0283671	0.0150408	0.825099	0.932552	1	-	Y	Y	-	-	-	Y	C2	-
PLEKHF2	0.635867	0.00618031	0.00280592	0.823403	0.461983	1	-	Y	Y	-	-	-	Y	C6	-
SLA	0.129354	0.00089401	0.00453881	0.202575	1	0.508373	-	Y	Y	-	-	-	Y	C3	-
RTN3	0.689031	0.0150737	0.0229198	1	1	1	-	Y	Y	-	-	-	Y	C4	-
XRCC5	1	0.00842992	0.00750354	0.415515	0.720976	1	-	Y	Y	-	-	-	Y	C6	-
ATP6V0B	1	0.0120445	0.387115	1	1	1	-	Y	-	-	-	-	Y	C4	-
SLC44A2	0.978898	0.00714663	0.130853	0.488926	1	1	-	Y	-	-	-	-	Y	C1	-
DAD1	1	0.0368686	0.0685513	1	1	1	-	Y	-	-	-	-	Y	C2	-
SPAG5	0.540371	0.0123937	0.0183762	1	1	1	-	Y	Y	-	-	-	Y	C4	-
AK2	1	0.0363089	0.0803058	1	1	1	-	Y	-	-	-	-	Y	C2	-
POLR2F	1	0.0158395	0.0148907	1	1	1	-	Y	Y	-	-	-	Y	C2	-
ATP5O	1	0.0178025	0.0118813	0.721989	1	1	-	Y	Y	-	-	-	Y	C2	-
RNMTL1	0.477534	0.0398227	0.152761	1	1	1	-	Y	-	-	-	-	Y	C4	-
SLC5A6	0.322872	0.0306531	0.176301	1	1	1	-	Y	-	-	-	-	Y	C4	-
ZMIZ1	1	8.41226e-05	0.0201375	0.249492	0.865278	1	-	Y	Y	-	-	-	Y	C6	-
FIBIN	0.377002	0.0003992	0.00239865	0.706656	1	1	-	Y	Y	-	-	-	Y	C3	-
NDUFA13	0.769658	0.00669215	0.00441609	0.976881	1	1	-	Y	Y	-	-	-	Y	C2	-
USP4	0.60866	0.0162947	0.0161371	1	1	1	-	Y	Y	-	-	-	Y	C4	-
GGNBP2	1	0.0444048	0.0351563	1	1	1	-	Y	Y	-	-	-	Y	C2	-
ROPN1L	1	0.0249046	0.510123	0.811425	1	1	-	Y	-	-	-	-	Y	C1	-
ETV5	0.242382	0.0156399	0.00679906	1	1	1	-	Y	Y	-	-	-	Y	C4	-
SMAP1	1	0.108196	0.332583	0.0190073	0.0883927	1	-	-	-	Y	-	-	Y	C6	-
COL6A2	0.417036	0.0185392	0.0676153	0.557383	1	1	-	Y	-	-	-	-	Y	C3	-
TMEM2	1	0.0119665	0.0121596	1	1	1	-	Y	Y	-	-	-	Y	C2	-
RANBP6	1	0.00539812	0.0218775	0.638861	1	1	-	Y	Y	-	-	-	Y	C2	-
RTCA	1	0.0160636	0.0631644	1	1	1	-	Y	-	-	-	-	Y	C4	-
TESC	0.217747	0.0229286	0.0190354	1	1	1	-	Y	Y	-	-	-	Y	C2	-
PRUNE	0.555397	0.00640602	0.00626882	0.284266	0.561837	1	-	Y	Y	-	-	-	Y	C6	-
GALNS	0.32957	0.0292482	0.0820492	1	1	1	-	Y	-	-	-	-	Y	C4	-
NFU1	1	0.00527421	0.115213	0.146033	0.594101	1	-	Y	-	-	-	-	Y	C6	-
STX6	0.462655	0.0121297	0.0130948	1	1	1	-	Y	Y	-	-	-	Y	C2	-
MRC2	0.824124	0.0015551	0.0411348	0.567445	1	1	-	Y	Y	-	-	-	Y	C1	Y
C1QC	1	0.0581815	0.0166243	1	0.647184	1	-	-	Y	-	-	-	-	C1	-
RAB11FIP4	1	0.303097	0.150565	0.0236882	0.0305028	1	-	-	-	Y	Y	-	Y	C6	-
NCS1	1	0.00510879	0.0943135	0.8366	1	1	-	Y	-	-	-	-	Y	C1	Y
EFNB2	0.690024	0.000730863	0.00464366	0.425196	1	0.462171	-	Y	Y	-	-	-	Y	C1	-
CYP1B1	0.184737	0.0145474	0.0183648	0.157783	0.691295	1	-	Y	Y	-	-	-	Y	C2	-
CAMSAP1	1	0.0348435	0.0353738	0.323558	0.396165	1	-	Y	Y	-	-	-	Y	C6	-
CDC40	0.446772	0.0325775	0.0208802	0.824502	1	1	-	Y	Y	-	-	-	Y	C2	-
TFEB	0.664252	0.000264222	0.00436836	0.206007	0.437809	1	-	Y	Y	-	-	-	Y	C1	-
ACVR1B	1	0.00630175	0.0346947	1	1	1	-	Y	Y	-	-	-	Y	C1	Y
OLFML2B	0.582724	0.00434117	0.00736934	0.307766	0.601453	1	-	Y	Y	-	-	-	Y	C1	-
BAZ1A	0.842711	0.0112316	0.0123536	0.807588	1	1	-	Y	Y	-	-	-	Y	C2	-
ERLIN1	0.781632	0.0241857	0.0356088	0.969807	1	1	-	Y	Y	-	-	-	Y	C2	-
SOX9	1	0.00646174	0.00392658	0.502503	0.941888	0.803922	-	Y	Y	-	-	-	Y	C2	-
RNF43	0.600915	0.00203357	0.00523361	0.201543	0.619114	1	-	Y	Y	-	-	-	Y	C1	-
PLEKHH2	1	0.00100457	0.00150885	0.263294	0.483181	1	-	Y	Y	-	-	-	Y	C6	-
YME1L1	0.340799	0.00169651	0.0568912	0.0166795	0.237253	1	-	Y	-	Y	-	-	Y	C1	-
F11R	0.685762	0.0340231	0.0226846	1	1	1	-	Y	Y	-	-	-	Y	C4	-
SKIV2L2	0.548099	0.0306084	0.0602434	1	1	1	-	Y	-	-	-	-	Y	C4	-
ARL6IP1	1	0.00988222	0.0216041	1	1	0.614487	-	Y	Y	-	-	-	Y	C4	-
DPAGT1	0.461685	0.0146637	0.289232	1	1	1	-	Y	-	-	-	-	Y	C4	-
TSTD1	0.317146	0.00121813	0.00154737	0.0916852	0.173153	1	-	Y	Y	-	-	-	Y	C6	-
MED20	0.629661	0.0269529	0.0632844	1	1	1	-	Y	-	-	-	-	Y	C4	-
GPD1	1	0.0201305	0.0962191	0.696262	1	1	-	Y	-	-	-	-	Y	C1	-
PLG	1	0.0373088	0.407912	0.531442	1	1	-	Y	-	-	-	-	Y	C1	-
BCCIP	1	0.0524526	0.0350016	0.739514	0.781203	1	-	-	Y	-	-	-	-	C6	-
POLM	1	1	0.512484	1	0.0139665	0.0385043	-	-	-	-	Y	Y	-	C6	-
MRPL9	1	0.0461097	0.0619221	1	1	1	-	Y	-	-	-	-	Y	C4	-
HEBP2	0.675814	0.0264862	0.022726	1	1	1	-	Y	Y	-	-	-	Y	C2	-
HSPB6	1	0.0060992	0.183418	0.326802	1	1	-	Y	-	-	-	-	Y	C5	-
ITIH2	1	0.0322698	0.244206	1	1	1	-	Y	-	-	-	-	Y	C4	-
PARN	1	0.00425823	0.0153534	0.831169	1	1	-	Y	Y	-	-	-	Y	C2	-
GZMA	0.251636	6.18372e-05	0.00550446	0.122013	0.827586	0.877862	-	Y	Y	-	-	-	Y	C1	-
MED4	0.301364	0.00354017	0.00178632	0.222236	0.301699	1	-	Y	Y	-	-	-	Y	C6	-
CDC42EP3	0.396955	0.115968	0.00906375	1	0.250354	0.717775	-	-	Y	-	-	-	-	C6	-
LYRM5	0.517477	0.000188005	0.00221282	0.136049	0.32742	1	-	Y	Y	-	-	-	Y	C6	-
ALDH3A2	0.671093	0.0152253	0.0214673	1	1	1	-	Y	Y	-	-	-	Y	C4	-
RAB6B	0.835513	0.000196084	0.107271	0.531469	1	1	-	Y	-	-	-	-	Y	C1	-
APOBEC3G	1	0.00916952	0.0288651	0.925748	1	1	-	Y	Y	-	-	-	Y	C1	-
CARHSP1	1	0.000834347	0.0677064	0.0123197	0.240517	1	-	Y	-	Y	-	-	Y	C6	-
ZBTB4	0.306237	0.0258069	0.018855	0.586315	0.961092	1	-	Y	Y	-	-	-	Y	C2	-
ARHGEF17	0.332439	0.00304633	0.00458074	0.789511	0.928783	1	-	Y	Y	-	-	-	Y	C3	-
NSDHL	1	0.0459388	0.0764066	1	1	1	-	Y	-	-	-	-	Y	C4	-
HPS4	1	0.00316276	0.0206394	0.281223	0.430539	1	-	Y	Y	-	-	-	Y	C6	-
PEBP1	0.698965	0.0251601	0.0259077	1	1	1	-	Y	Y	-	-	-	Y	C4	-
LTBP2	0.932309	0.0348807	0.142871	0.240656	1	0.410607	-	Y	-	-	-	-	Y	C1	-
JAZF1	1	0.000787265	0.0244209	1	1	1	-	Y	Y	-	-	-	Y	C2	-
C9ORF72	1	0.0160954	0.153965	0.161702	0.617741	1	-	Y	-	-	-	-	Y	C6	-
HMGCS2	0.0602275	1.96122e-05	0.0495855	0.0153318	0.393967	1	-	Y	Y	Y	-	-	Y	C6	-
MFSD5	0.476916	0.00895726	0.0298351	1	1	1	-	Y	Y	-	-	-	Y	C4	-
MMAB	0.859183	0.0025591	0.0929633	0.550052	1	1	-	Y	-	-	-	-	Y	C1	-
FLVCR2	0.337089	0.00138873	0.0712902	0.138134	1	1	-	Y	-	-	-	-	Y	C1	-
B3GALNT2	0.571386	0.0475169	0.074352	1	1	1	-	Y	-	-	-	-	Y	C2	-
AGPAT2	0.676055	0.0028935	0.0191282	0.480278	1	1	-	Y	Y	-	-	-	Y	C2	-
PEX6	0.235322	3.95328e-05	0.0026184	0.0613888	0.22048	1	-	Y	Y	-	-	-	Y	C1	-
NCAPD3	1	0.0311271	0.0287272	0.933773	1	1	-	Y	Y	-	-	-	Y	C6	-
IFFO1	0.266314	0.000928062	0.00746093	0.171237	0.439437	1	-	Y	Y	-	-	-	Y	C2	-
ZXDC	0.147322	0.0145914	0.00983678	0.650208	0.474793	1	-	Y	Y	-	-	-	Y	C2	-
ARHGEF18	0.621007	0.0274701	0.0276759	1	1	1	-	Y	Y	-	-	-	Y	C4	-
TSEN15	0.560169	0.0124907	0.0141154	1	1	1	-	Y	Y	-	-	-	Y	C4	-
[truncated: 11,249 more rows]
