# Supplementary material for: Dynamic network biomarker indicates pulmonary metastasis at the tipping point of hepatocellular carcinoma
Source: Nat Commun. 2018 Feb 14;9:678. doi: 10.1038/s41467-018-03024-2 (PMC5813207; doi:10.1038/s41467-018-03024-2)
Supplement: Supplementary file 5 — Supplementary Data 2 [file 41467_2018_3024_MOESM5_ESM.xlsx]

## Sheet: Sheet1
Symbols	Is_TF	Is_DEG	Cluster	Is_W2-W4_DEG	Count_of_neighbor_genes	Neighbor_genes_as_W2-W4_DEGs	Ratio_of_DEG_in_neighbors	Count_of_involved_KEGG_pathways(selected)	Ratio_of_involved_pathways(count/the max one)	Involved_KEGG_pathways(selected)
CALML3	-	Y	C5	Y	71	53	0.746479	7	0.241379	Rap1 signaling pathway;Ras signaling pathway;cAMP signaling pathway;cGMP-PKG signaling pathway;Calcium signaling pathway;Phosphatidylinositol signaling system;GnRH signaling pathway;
FGFR4	-	Y	C1	Y	66	49	0.742424	7	0.241379	PI3K-Akt signaling pathway;Rap1 signaling pathway;Ras signaling pathway;Regulation of actin cytoskeleton;Signaling pathways regulating pluripotency of stem cells;MAPK signaling pathway;Endocytosis;
ADH1B	-	Y	C1	Y	64	46	0.71875	6	0.206897	Glycolysis / Gluconeogenesis;Retinol metabolism;Fatty acid degradation;Drug metabolism - cytochrome P450;Tyrosine metabolism;Metabolism of xenobiotics by cytochrome P450;
ADCY2	-	Y	C5	-	97	69	0.71134	10	0.344828	Rap1 signaling pathway;cAMP signaling pathway;cGMP-PKG signaling pathway;Phospholipase D signaling pathway;Gap junction;Calcium signaling pathway;Regulation of lipolysis in adipocytes;GnRH signaling pathway;Chemokine signaling pathway;Purine metabolism;
PIK3R5	-	Y	C1	Y	137	96	0.70073	29	1	PI3K-Akt signaling pathway;Rap1 signaling pathway;Ras signaling pathway;Regulation of actin cytoskeleton;cAMP signaling pathway;Signaling pathways regulating pluripotency of stem cells;Jak-STAT signaling pathway;Natural killer cell mediated cytotoxicity;cGMP-PKG signaling pathway;Phospholipase D signaling pathway;Phosphatidylinositol signaling system;Focal adhesion;Regulation of lipolysis in adip…
PDGFRA	-	Y	C5	Y	100	72	0.72	11	0.37931	PI3K-Akt signaling pathway;Rap1 signaling pathway;Ras signaling pathway;Regulation of actin cytoskeleton;Cytokine-cytokine receptor interaction;Phospholipase D signaling pathway;Gap junction;MAPK signaling pathway;Endocytosis;Calcium signaling pathway;Focal adhesion;
ESR1	Y	Y	C1	Y	255	184	0.721569	-	-	-
HMGB1	Y	Y	C2	Y	43	29	0.674419	1	0.0344828	Base excision repair;
PPARD	Y	Y	C1	Y	45	30	0.666667	2	0.0689655	Wnt signaling pathway;PPAR signaling pathway;
EGR1	Y	Y	C5	Y	99	62	0.626263	-	-	-
ALOX15B	-	Y	C5	Y	47	31	0.659574	1	0.0344828	Arachidonic acid metabolism;
IFNA2	-	-	-	-	11	10	0.909091	8	0.275862	PI3K-Akt signaling pathway;Cytokine-cytokine receptor interaction;Jak-STAT signaling pathway;Natural killer cell mediated cytotoxicity;Regulation of autophagy;Toll-like receptor signaling pathway;Cytosolic DNA-sensing pathway;RIG-I-like receptor signaling pathway;
NFATC1	Y	Y	C5	Y	24	14	0.583333	7	0.241379	cAMP signaling pathway;Natural killer cell mediated cytotoxicity;Wnt signaling pathway;cGMP-PKG signaling pathway;MAPK signaling pathway;B cell receptor signaling pathway;T cell receptor signaling pathway;
ITGAV	-	Y	C2	Y	31	19	0.612903	6	0.206897	PI3K-Akt signaling pathway;Regulation of actin cytoskeleton;Cell adhesion molecules (CAMs);Phagosome;Focal adhesion;ECM-receptor interaction;
FGF6	-	Y	C5	Y	18	11	0.611111	5	0.172414	PI3K-Akt signaling pathway;Rap1 signaling pathway;Ras signaling pathway;Regulation of actin cytoskeleton;MAPK signaling pathway;
IL2RA	-	Y	C1	Y	33	24	0.727273	4	0.137931	PI3K-Akt signaling pathway;Cytokine-cytokine receptor interaction;Jak-STAT signaling pathway;Endocytosis;
WNT10B	-	Y	C1	Y	24	12	0.5	4	0.137931	Signaling pathways regulating pluripotency of stem cells;Wnt signaling pathway;Hippo signaling pathway;Hedgehog signaling pathway;
CHRM1	-	Y	C5	Y	10	7	0.7	4	0.137931	PI3K-Akt signaling pathway;Regulation of actin cytoskeleton;cAMP signaling pathway;Calcium signaling pathway;
LIF	-	Y	C1	Y	4	2	0.5	4	0.137931	Cytokine-cytokine receptor interaction;Signaling pathways regulating pluripotency of stem cells;Jak-STAT signaling pathway;TNF signaling pathway;
EPOR	-	Y	C5	Y	45	30	0.666667	3	0.103448	PI3K-Akt signaling pathway;Cytokine-cytokine receptor interaction;Jak-STAT signaling pathway;
EFNA2	-	Y	C1	Y	28	16	0.571429	3	0.103448	PI3K-Akt signaling pathway;Rap1 signaling pathway;Ras signaling pathway;
ACVR1B	-	Y	C1	Y	22	12	0.545455	3	0.103448	Cytokine-cytokine receptor interaction;Signaling pathways regulating pluripotency of stem cells;TGF-beta signaling pathway;
TCF7L1	Y	Y	C1	Y	21	11	0.52381	3	0.103448	Wnt signaling pathway;Hippo signaling pathway;Adherens junction;
PABPC5	-	Y	C5	Y	15	7	0.466667	3	0.103448	RNA transport;RNA degradation;mRNA surveillance pathway;
RASSF5	-	Y	C5	Y	13	11	0.846154	3	0.103448	Rap1 signaling pathway;Ras signaling pathway;Leukocyte transendothelial migration;
PIPOX	-	Y	C5	Y	13	7	0.538462	3	0.103448	Peroxisome;Lysine degradation;Glycine, serine and threonine metabolism;
MS4A2	-	-	-	-	11	5	0.454545	3	0.103448	Phospholipase D signaling pathway;Sphingolipid signaling pathway;Fc epsilon RI signaling pathway;
PNPLA2	-	Y	C1	Y	33	19	0.575758	2	0.0689655	Regulation of lipolysis in adipocytes;Glycerolipid metabolism;
TUBA1A	-	Y	C5	Y	32	15	0.46875	2	0.0689655	Phagosome;Gap junction;
TUBAL3	-	Y	C5	Y	17	8	0.470588	2	0.0689655	Phagosome;Gap junction;
APAF1	-	-	-	-	16	10	0.625	2	0.0689655	Apoptosis;p53 signaling pathway;
SLC9A1	-	Y	C1	Y	15	11	0.733333	2	0.0689655	Regulation of actin cytoskeleton;cAMP signaling pathway;
ANAPC2	-	-	-	-	14	8	0.571429	2	0.0689655	Cell cycle;Ubiquitin mediated proteolysis;
TOP3B	-	Y	C1	Y	11	8	0.727273	2	0.0689655	Fanconi anemia pathway;Homologous recombination;
KIR2DL2	-	Y	C3	Y	9	6	0.666667	2	0.0689655	Natural killer cell mediated cytotoxicity;Antigen processing and presentation;
NEU3	-	Y	C5	Y	9	5	0.555556	2	0.0689655	Sphingolipid metabolism;Other glycan degradation;
KIR2DL3	-	Y	C1	Y	9	6	0.666667	2	0.0689655	Natural killer cell mediated cytotoxicity;Antigen processing and presentation;
KIR2DL5A	-	Y	C3	Y	8	5	0.625	2	0.0689655	Natural killer cell mediated cytotoxicity;Antigen processing and presentation;
MTMR7	-	Y	C5	Y	7	4	0.571429	2	0.0689655	Phosphatidylinositol signaling system;Inositol phosphate metabolism;
SFRP5	-	Y	C3	Y	29	16	0.551724	1	0.0344828	Wnt signaling pathway;
PNPLA7	-	Y	C1	Y	28	17	0.607143	1	0.0344828	Glycerophospholipid metabolism;
MOGAT3	-	Y	C1	Y	27	13	0.481481	1	0.0344828	Glycerolipid metabolism;
ATP5C1	-	Y	C2	Y	24	11	0.458333	1	0.0344828	Oxidative phosphorylation;
GFAP	-	Y	C5	Y	24	15	0.625	1	0.0344828	Jak-STAT signaling pathway;
ERBB2IP	-	Y	C2	Y	20	16	0.8	1	0.0344828	NOD-like receptor signaling pathway;
CDKN2C	-	Y	C2	Y	16	7	0.4375	1	0.0344828	Cell cycle;
EPB41L3	-	Y	C5	Y	16	9	0.5625	1	0.0344828	Tight junction;
HOMER2	-	Y	C1	Y	14	5	0.357143	1	0.0344828	FoxO signaling pathway;
SV2C	-	Y	C5	Y	12	7	0.583333	1	0.0344828	ECM-receptor interaction;
PKMYT1	-	Y	C1	Y	12	7	0.583333	1	0.0344828	Cell cycle;
ITGAX	-	Y	C1	Y	12	4	0.333333	1	0.0344828	Regulation of actin cytoskeleton;
SERPING1	-	Y	C5	Y	11	9	0.818182	1	0.0344828	Complement and coagulation cascades;
SPN	-	Y	C5	Y	10	6	0.6	1	0.0344828	Cell adhesion molecules (CAMs);
RPL8	-	Y	C2	Y	10	4	0.4	1	0.0344828	Ribosome;
ST8SIA5	-	Y	C5	Y	9	4	0.444444	1	0.0344828	Glycosphingolipid biosynthesis - ganglio series;
ATG7	-	Y	C5	Y	7	5	0.714286	1	0.0344828	Regulation of autophagy;
TNFRSF19	-	Y	C1	Y	7	2	0.285714	1	0.0344828	Cytokine-cytokine receptor interaction;
CNTNAP2	-	Y	C5	Y	7	4	0.571429	1	0.0344828	Cell adhesion molecules (CAMs);
CRAT	-	Y	C1	Y	6	3	0.5	1	0.0344828	Peroxisome;
NIT2	-	Y	C6	Y	6	4	0.666667	1	0.0344828	Alanine, aspartate and glutamate metabolism;
TAF4B	-	-	-	-	6	4	0.666667	1	0.0344828	Basal transcription factors;
EIF4A2	-	-	-	-	6	2	0.333333	1	0.0344828	RNA transport;
RPL26	-	Y	C2	Y	5	4	0.8	1	0.0344828	Ribosome;
C8A	-	Y	C1	Y	5	3	0.6	1	0.0344828	Complement and coagulation cascades;
NLGN4X	-	Y	C5	Y	5	4	0.8	1	0.0344828	Cell adhesion molecules (CAMs);
TP53AIP1	-	Y	C1	Y	5	2	0.4	1	0.0344828	p53 signaling pathway;
CDH3	-	Y	C1	Y	4	4	1	1	0.0344828	Cell adhesion molecules (CAMs);
RASA4	-	Y	C5	Y	4	2	0.5	1	0.0344828	Ras signaling pathway;
MRVI1	-	Y	C1	Y	4	2	0.5	1	0.0344828	cGMP-PKG signaling pathway;
MRC2	-	Y	C1	Y	4	3	0.75	1	0.0344828	Phagosome;
SLC11A1	-	Y	C3	Y	4	2	0.5	1	0.0344828	Lysosome;
DLL4	-	Y	C1	Y	4	3	0.75	1	0.0344828	Notch signaling pathway;
FEZ1	-	Y	C5	Y	47	28	0.595745	-	-	-
PTMA	-	Y	C5	Y	38	23	0.605263	-	-	-
HDAC5	-	Y	C1	Y	38	25	0.657895	-	-	-
MUC1	-	Y	C3	Y	36	20	0.555556	-	-	-
ERG	Y	Y	C5	Y	26	14	0.538462	-	-	-
TP53BP1	-	Y	C5	Y	19	13	0.684211	-	-	-
ALK	-	-	-	-	19	15	0.789474	-	-	-
FN3K	-	Y	C1	Y	17	10	0.588235	-	-	-
APBA1	-	Y	C5	Y	16	12	0.75	-	-	-
STMN2	-	Y	C5	Y	14	10	0.714286	-	-	-
ARNTL	Y	-	-	-	14	9	0.642857	-	-	-
KCNA2	-	Y	C5	Y	13	11	0.846154	-	-	-
NCKIPSD	-	Y	C1	Y	13	8	0.615385	-	-	-
SMARCD1	-	Y	C1	Y	12	8	0.666667	-	-	-
RGS9	-	Y	C1	Y	11	6	0.545455	-	-	-
DUSP14	-	Y	C1	Y	10	8	0.8	-	-	-
BRF1	-	Y	C5	Y	10	5	0.5	-	-	-
FSCN1	-	Y	C5	Y	9	6	0.666667	-	-	-
ARFIP2	-	Y	C1	Y	9	5	0.555556	-	-	-
S100A9	-	Y	C5	Y	9	5	0.555556	-	-	-
TFE3	Y	Y	C5	Y	8	5	0.625	-	-	-
NCS1	-	Y	C1	Y	8	4	0.5	-	-	-
FCER2	-	Y	C5	Y	7	3	0.428571	-	-	-
OAS2	-	Y	C1	Y	7	4	0.571429	-	-	-
WNK4	-	-	-	-	7	2	0.285714	-	-	-
HSF4	Y	Y	C1	Y	6	5	0.833333	-	-	-
LILRB1	-	Y	C3	Y	6	3	0.5	-	-	-
LOR	-	Y	C1	Y	6	5	0.833333	-	-	-
HIST2H3C	-	Y	C5	Y	6	3	0.5	-	-	-
STK19	-	Y	C1	Y	6	2	0.333333	-	-	-
EDN2	-	-	-	-	6	1	0.166667	-	-	-
KEL	-	Y	C5	Y	5	3	0.6	-	-	-
LRCH4	-	Y	C1	Y	5	4	0.8	-	-	-
MKL1	-	Y	C5	Y	5	2	0.4	-	-	-
SCN2A	-	Y	C5	Y	5	3	0.6	-	-	-
GUCA1A	-	Y	C5	Y	5	3	0.6	-	-	-
CDC42BPA	-	Y	C1	Y	5	5	1	-	-	-
DR1	-	Y	C4	Y	5	3	0.6	-	-	-
SIX2	Y	Y	C1	Y	4	2	0.5	-	-	-
MATR3	-	Y	C2	Y	4	1	0.25	-	-	-
KRT10	-	Y	C2	Y	4	4	1	-	-	-
CDCP1	-	Y	C5	Y	4	2	0.5	-	-	-
SCARF1	-	Y	C1	Y	4	3	0.75	-	-	-
CEACAM3	-	Y	C1	Y	4	3	0.75	-	-	-
PCGF2	-	-	-	-	3	3	1	1	0.0344828	Signaling pathways regulating pluripotency of stem cells;
TAGLN	-	Y	C5	Y	3	0	0	-	-	-
SLA2	-	Y	C5	Y	3	1	0.333333	-	-	-
CAP2	-	Y	C4	Y	3	2	0.666667	-	-	-
CHRNB1	-	Y	C1	Y	3	0	0	-	-	-
TSSK1B	-	Y	C1	-	3	0	0	-	-	-
OR11H6	-	Y	C1	Y	3	1	0.333333	-	-	-
OR1J2	-	Y	C5	Y	3	1	0.333333	-	-	-
RAB37	-	Y	C1	Y	3	2	0.666667	-	-	-
FMOD	-	Y	C5	Y	3	2	0.666667	-	-	-
OR5K3	-	Y	C1	Y	3	1	0.333333	-	-	-
OR2B11	-	Y	C5	Y	3	1	0.333333	-	-	-
CIDEB	-	Y	C1	Y	3	2	0.666667	-	-	-
OR2L3	-	Y	C5	Y	3	1	0.333333	-	-	-
OR2D2	-	Y	C3	Y	3	1	0.333333	-	-	-
OR13F1	-	Y	C5	Y	3	1	0.333333	-	-	-
HBG2	-	Y	C5	Y	3	3	1	-	-	-
OR8D1	-	Y	C1	Y	3	1	0.333333	-	-	-
OR9A2	-	Y	C5	Y	3	1	0.333333	-	-	-
HELB	-	-	-	-	3	2	0.666667	-	-	-
OR5F1	-	-	-	-	3	1	0.333333	-	-	-
CD274	-	Y	C5	Y	2	2	1	1	0.0344828	Cell adhesion molecules (CAMs);
LHX1	Y	Y	C5	Y	2	1	0.5	-	-	-
CARD14	-	Y	C1	Y	2	2	1	-	-	-
IGHMBP2	-	Y	C5	Y	2	1	0.5	-	-	-
INSIG2	-	Y	C6	Y	2	0	0	-	-	-
PGC	-	Y	C1	Y	2	1	0.5	-	-	-
OMP	-	Y	C5	Y	2	0	0	-	-	-
RIPK4	-	Y	C6	Y	2	1	0.5	-	-	-
CMKLR1	-	Y	C1	Y	2	1	0.5	-	-	-
KIR3DS1	-	Y	C3	Y	2	1	0.5	-	-	-
MED16	-	Y	C5	Y	2	2	1	-	-	-
MT3	-	Y	C5	Y	2	0	0	-	-	-
ALS2CR8	-	Y	C5	Y	2	2	1	-	-	-
IL31RA	-	Y	C5	Y	2	1	0.5	-	-	-
CPAMD8	-	Y	C1	Y	2	1	0.5	-	-	-
TMOD2	-	-	-	-	2	1	0.5	-	-	-
OLR1	-	Y	C1	Y	1	1	1	2	0.0689655	Phagosome;PPAR signaling pathway;
COX6C	-	Y	C2	Y	1	1	1	1	0.0344828	Oxidative phosphorylation;
CD70	-	Y	C5	Y	1	1	1	1	0.0344828	Cytokine-cytokine receptor interaction;
ZNF709	Y	Y	C1	Y	1	1	1	-	-	-
CD96	-	Y	C5	Y	1	1	1	-	-	-
KRTAP9-3	-	Y	C1	Y	1	1	1	-	-	-
RNF220	-	Y	C5	Y	1	1	1	-	-	-
B3GNTL1	-	Y	C1	Y	1	0	0	-	-	-
OCM2	-	Y	C5	Y	1	1	1	-	-	-
CDH16	-	Y	C1	Y	1	1	1	-	-	-
MT1H	-	Y	C5	Y	1	0	0	-	-	-
RNF34	-	Y	C2	Y	1	0	0	-	-	-
IFT140	-	Y	C5	Y	1	0	0	-	-	-
TRAFD1	-	Y	C5	Y	1	0	0	-	-	-
CRISP3	-	Y	C1	Y	1	1	1	-	-	-
KCNS3	-	Y	C5	Y	1	0	0	-	-	-
C10ORF82	-	Y	C5	Y	1	0	0	-	-	-
HIST1H2AB	-	Y	C5	Y	1	0	0	-	-	-
R3HDM2	-	-	-	-	1	0	0	-	-	-
KCTD12	-	-	-	-	1	1	1	-	-	-
PPM1E	-	-	-	-	1	0	0	-	-	-
CRIPAK	-	-	-	-	1	1	1	-	-	-
AZU1	-	-	-	-	1	0	0	-	-	-
LPAR5	-	Y	C1	Y	-	-	#VALUE!	3	0.103448	PI3K-Akt signaling pathway;Rap1 signaling pathway;Phospholipase D signaling pathway;
CAMKMT	-	Y	C1	Y	-	-	#VALUE!	1	0.0344828	Lysine degradation;
CA14	-	Y	C5	Y	-	-	#VALUE!	1	0.0344828	Nitrogen metabolism;
HCAR2	-	Y	C5	Y	-	-	#VALUE!	1	0.0344828	cAMP signaling pathway;
ATG4D	-	Y	C1	Y	-	-	#VALUE!	1	0.0344828	Regulation of autophagy;
RASA4B	-	Y	C5	Y	-	-	#VALUE!	1	0.0344828	Ras signaling pathway;
ARAP2	-	Y	C5	Y	-	-	#VALUE!	1	0.0344828	Endocytosis;
HCAR3	-	Y	C5	Y	-	-	#VALUE!	1	0.0344828	cAMP signaling pathway;
CHST3	-	-	-	-	-	-	#VALUE!	1	0.0344828	Glycosaminoglycan biosynthesis - chondroitin sulfate / dermatan sulfate;
AFF2	Y	Y	C1	Y	-	-	#VALUE!	-	-	-
ZNF793	Y	Y	C5	Y	-	-	#VALUE!	-	-	-
ZNF671	Y	Y	C5	Y	-	-	#VALUE!	-	-	-
TBX1	Y	Y	C5	Y	-	-	#VALUE!	-	-	-
TCF23	Y	Y	C1	Y	-	-	#VALUE!	-	-	-
ZNF541	Y	Y	C1	Y	-	-	#VALUE!	-	-	-
MESP2	Y	Y	C1	Y	-	-	#VALUE!	-	-	-
NR2E1	Y	Y	C5	Y	-	-	#VALUE!	-	-	-
GAGE10	-	Y	C5	Y	-	-	#VALUE!	-	-	-
KLHDC8A	-	Y	C5	Y	-	-	#VALUE!	-	-	-
SPINT3	-	Y	C1	Y	-	-	#VALUE!	-	-	-
KAZALD1	-	Y	C1	Y	-	-	#VALUE!	-	-	-
OTOP2	-	Y	C5	Y	-	-	#VALUE!	-	-	-
SLC28A3	-	Y	C5	Y	-	-	#VALUE!	-	-	-
CCDC135	-	Y	C1	Y	-	-	#VALUE!	-	-	-
SLC4A5	-	Y	C5	Y	-	-	#VALUE!	-	-	-
LOC100287534	-	Y	C3	Y	-	-	#VALUE!	-	-	-
KLKP1	-	Y	C5	Y	-	-	#VALUE!	-	-	-
ALOXE3	-	Y	C5	Y	-	-	#VALUE!	-	-	-
SEMA5B	-	Y	C1	Y	-	-	#VALUE!	-	-	-
FAM115C	-	Y	C1	Y	-	-	#VALUE!	-	-	-
ARHGEF37	-	Y	C5	Y	-	-	#VALUE!	-	-	-
HIST2H3D	-	Y	C5	Y	-	-	#VALUE!	-	-	-
SNHG4	-	Y	C2	Y	-	-	#VALUE!	-	-	-
FPR3	-	Y	C1	Y	-	-	#VALUE!	-	-	-
RASA4CP	-	Y	C5	Y	-	-	#VALUE!	-	-	-
CEACAM4	-	Y	C1	Y	-	-	#VALUE!	-	-	-
VWDE	-	Y	C1	Y	-	-	#VALUE!	-	-	-
SLC2A14	-	Y	C5	Y	-	-	#VALUE!	-	-	-
SLC13A1	-	Y	C5	Y	-	-	#VALUE!	-	-	-
LINC00176	-	Y	C1	Y	-	-	#VALUE!	-	-	-
RIMBP2	-	Y	C5	Y	-	-	#VALUE!	-	-	-
FFAR3	-	Y	C1	Y	-	-	#VALUE!	-	-	-
DIO1	-	Y	C1	Y	-	-	#VALUE!	-	-	-
IGSF9B	-	Y	C5	Y	-	-	#VALUE!	-	-	-
PGLYRP1	-	Y	C1	Y	-	-	#VALUE!	-	-	-
C6ORF15	-	Y	C5	Y	-	-	#VALUE!	-	-	-
KCNT1	-	Y	C5	Y	-	-	#VALUE!	-	-	-
TBCEL	-	Y	C6	Y	-	-	#VALUE!	-	-	-
CDK15	-	Y	C5	Y	-	-	#VALUE!	-	-	-
MPEG1	-	Y	C1	Y	-	-	#VALUE!	-	-	-
HIST2H3A	-	Y	C5	Y	-	-	#VALUE!	-	-	-
NUDT11	-	Y	C5	Y	-	-	#VALUE!	-	-	-
POM121L9P	-	Y	C1	Y	-	-	#VALUE!	-	-	-
P2RY6	-	Y	C1	Y	-	-	#VALUE!	-	-	-
ASPSCR1	-	Y	C5	Y	-	-	#VALUE!	-	-	-
LINC00482	-	Y	C5	Y	-	-	#VALUE!	-	-	-
KHDC1L	-	Y	C5	Y	-	-	#VALUE!	-	-	-
SETD6	-	Y	C1	Y	-	-	#VALUE!	-	-	-
PCDHGC3	-	Y	C1	Y	-	-	#VALUE!	-	-	-
MB	-	Y	C1	Y	-	-	#VALUE!	-	-	-
H2BFWT	-	Y	C5	Y	-	-	#VALUE!	-	-	-
KIR2DL5B	-	Y	C3	Y	-	-	#VALUE!	-	-	-
PRM2	-	Y	C3	Y	-	-	#VALUE!	-	-	-
MIDN	-	Y	C2	Y	-	-	#VALUE!	-	-	-
RRP1	-	Y	C5	Y	-	-	#VALUE!	-	-	-
CCDC57	-	Y	C5	Y	-	-	#VALUE!	-	-	-
OC90	-	Y	C5	Y	-	-	#VALUE!	-	-	-
CTIF	-	Y	C1	Y	-	-	#VALUE!	-	-	-
ERICH1	-	Y	C1	Y	-	-	#VALUE!	-	-	-
SEMA6C	-	Y	C1	Y	-	-	#VALUE!	-	-	-
SIAE	-	Y	C6	Y	-	-	#VALUE!	-	-	-
CEACAM20	-	Y	C1	Y	-	-	#VALUE!	-	-	-
GYPA	-	Y	C5	Y	-	-	#VALUE!	-	-	-
C3ORF35	-	Y	C5	Y	-	-	#VALUE!	-	-	-
SLC37A2	-	Y	C5	Y	-	-	#VALUE!	-	-	-
FLJ11235	-	Y	C1	Y	-	-	#VALUE!	-	-	-
HSP90B3P	-	Y	C5	Y	-	-	#VALUE!	-	-	-
JPH4	-	Y	C5	Y	-	-	#VALUE!	-	-	-
TBC1D29	-	Y	C3	Y	-	-	#VALUE!	-	-	-
DHRS7C	-	Y	C1	Y	-	-	#VALUE!	-	-	-
CXORF59	-	Y	C1	Y	-	-	#VALUE!	-	-	-
FAM167B	-	Y	C5	Y	-	-	#VALUE!	-	-	-
ALKBH6	-	Y	C3	Y	-	-	#VALUE!	-	-	-
OCR1	-	Y	C5	Y	-	-	#VALUE!	-	-	-
CCDC63	-	Y	C5	Y	-	-	#VALUE!	-	-	-
KPRP	-	Y	C5	Y	-	-	#VALUE!	-	-	-
TMEM106A	-	Y	C5	Y	-	-	#VALUE!	-	-	-
LOC338797	-	Y	C1	Y	-	-	#VALUE!	-	-	-
ERVFRD-1	-	Y	C5	Y	-	-	#VALUE!	-	-	-
SAA3P	-	Y	C5	Y	-	-	#VALUE!	-	-	-
FAM75D3	-	Y	C5	Y	-	-	#VALUE!	-	-	-
ANKAR	-	Y	C5	Y	-	-	#VALUE!	-	-	-
KIF18B	-	Y	C3	Y	-	-	#VALUE!	-	-	-
ARMC12	-	Y	C1	Y	-	-	#VALUE!	-	-	-
ADAM32	-	Y	C5	Y	-	-	#VALUE!	-	-	-
FCRLB	-	Y	C5	Y	-	-	#VALUE!	-	-	-
C3ORF27	-	Y	C1	Y	-	-	#VALUE!	-	-	-
SLC30A10	-	Y	C5	Y	-	-	#VALUE!	-	-	-
TSPO2	-	Y	C1	Y	-	-	#VALUE!	-	-	-
MRVI1-AS1	-	Y	C5	Y	-	-	#VALUE!	-	-	-
CYP4Z2P	-	Y	C1	Y	-	-	#VALUE!	-	-	-
LCE1C	-	Y	C5	Y	-	-	#VALUE!	-	-	-
GPR35	-	Y	C3	Y	-	-	#VALUE!	-	-	-
CDC20B	-	Y	C1	Y	-	-	#VALUE!	-	-	-
CYBRD1	-	Y	C5	Y	-	-	#VALUE!	-	-	-
LOC100653319	-	Y	C5	Y	-	-	#VALUE!	-	-	-
OBP2B	-	Y	C1	Y	-	-	#VALUE!	-	-	-
LCE1E	-	Y	C1	Y	-	-	#VALUE!	-	-	-
FIGNL2	-	Y	C1	Y	-	-	#VALUE!	-	-	-
LOC284009	-	Y	C3	Y	-	-	#VALUE!	-	-	-
SLC23A3	-	Y	C1	Y	-	-	#VALUE!	-	-	-
SLC22A10	-	Y	C1	Y	-	-	#VALUE!	-	-	-
DNAI2	-	Y	C5	Y	-	-	#VALUE!	-	-	-
LIX1	-	Y	C5	Y	-	-	#VALUE!	-	-	-
FAM110D	-	Y	C3	Y	-	-	#VALUE!	-	-	-
RPS6KL1	-	Y	C5	Y	-	-	#VALUE!	-	-	-
GDAP1L1	-	Y	C1	Y	-	-	#VALUE!	-	-	-
ADAT3	-	Y	C1	Y	-	-	#VALUE!	-	-	-
C21ORF90	-	Y	C1	Y	-	-	#VALUE!	-	-	-
LOC100653350	-	Y	C5	Y	-	-	#VALUE!	-	-	-
FBXO47	-	Y	C5	Y	-	-	#VALUE!	-	-	-
PRSS41	-	Y	C1	Y	-	-	#VALUE!	-	-	-
RHBDL1	-	Y	C5	Y	-	-	#VALUE!	-	-	-
MIR1247	-	Y	C5	Y	-	-	#VALUE!	-	-	-
DNAH5	-	Y	C1	Y	-	-	#VALUE!	-	-	-
DIO3OS	-	Y	C5	Y	-	-	#VALUE!	-	-	-
ACCSL	-	Y	C1	Y	-	-	#VALUE!	-	-	-
ERVW-1	-	Y	C1	Y	-	-	#VALUE!	-	-	-
KIAA1751	-	Y	C5	Y	-	-	#VALUE!	-	-	-
SCO1	-	Y	C2	Y	-	-	#VALUE!	-	-	-
REM2	-	Y	C5	Y	-	-	#VALUE!	-	-	-
DCSTAMP	-	Y	C1	Y	-	-	#VALUE!	-	-	-
LOC100653050	-	Y	C1	Y	-	-	#VALUE!	-	-	-
SKCG-1	-	Y	C5	Y	-	-	#VALUE!	-	-	-
LY6G6C	-	Y	C1	Y	-	-	#VALUE!	-	-	-
CCDC13	-	Y	C1	Y	-	-	#VALUE!	-	-	-
LOC100653006	-	Y	C5	Y	-	-	#VALUE!	-	-	-
KRTAP5-11	-	Y	C5	Y	-	-	#VALUE!	-	-	-
WDR67	-	Y	C2	Y	-	-	#VALUE!	-	-	-
DCAF12L2	-	Y	C1	Y	-	-	#VALUE!	-	-	-
HRNR	-	Y	C5	Y	-	-	#VALUE!	-	-	-
ZNF347	Y	-	-	-	-	-	#VALUE!	-	-	-
LIPM	-	-	-	-	-	-	#VALUE!	-	-	-
DGAT2L6	-	-	-	-	-	-	#VALUE!	-	-	-
LCN15	-	-	-	-	-	-	#VALUE!	-	-	-
NETO2	-	-	-	-	-	-	#VALUE!	-	-	-
MBOAT4	-	-	-	-	-	-	#VALUE!	-	-	-
SNORA81	-	-	-	-	-	-	#VALUE!	-	-	-
DPY19L2P1	-	-	-	-	-	-	#VALUE!	-	-	-
DCAF8L2	-	-	-	-	-	-	#VALUE!	-	-	-
SNORA63	-	-	-	-	-	-	#VALUE!	-	-	-
DAD1P1	-	-	-	-	-	-	#VALUE!	-	-	-
SNORA4	-	-	-	-	-	-	#VALUE!	-	-	-
MIR1248	-	-	-	-	-	-	#VALUE!	-	-	-
SNORD2	-	-	-	-	-	-	#VALUE!	-	-	-
FAM26F	-	-	-	-	-	-	#VALUE!	-	-	-
GPR88	-	-	-	-	-	-	#VALUE!	-	-	-
BRD7P3	-	-	-	-	-	-	#VALUE!	-	-	-
