# Supplementary material for: Dynamic network biomarker indicates pulmonary metastasis at the tipping point of hepatocellular carcinoma
Source: Nat Commun. 2018 Feb 14;9:678. doi: 10.1038/s41467-018-03024-2 (PMC5813207; doi:10.1038/s41467-018-03024-2)
Supplement: Supplementary file 6 — Supplementary Data 3 [file 41467_2018_3024_MOESM6_ESM.xlsx]

## Sheet: TS3_focus_on_these_selected_pat
1. Metabolism	1.1 Carbohydrate metabolism	hsa00010	Glycolysis / Gluconeogenesis
1. Metabolism	1.1 Carbohydrate metabolism	hsa00020	Citrate cycle (TCA cycle)
1. Metabolism	1.1 Carbohydrate metabolism	hsa00030	Pentose phosphate pathway
1. Metabolism	1.1 Carbohydrate metabolism	hsa00040	Pentose and glucuronate interconversions
1. Metabolism	1.1 Carbohydrate metabolism	hsa00051	Fructose and mannose metabolism
1. Metabolism	1.1 Carbohydrate metabolism	hsa00052	Galactose metabolism
1. Metabolism	1.1 Carbohydrate metabolism	hsa00053	Ascorbate and aldarate metabolism
1. Metabolism	1.1 Carbohydrate metabolism	hsa00500	Starch and sucrose metabolism
1. Metabolism	1.1 Carbohydrate metabolism	hsa00520	Amino sugar and nucleotide sugar metabolism
1. Metabolism	1.1 Carbohydrate metabolism	hsa00562	Inositol phosphate metabolism
1. Metabolism	1.1 Carbohydrate metabolism	hsa00620	Pyruvate metabolism
1. Metabolism	1.1 Carbohydrate metabolism	hsa00630	Glyoxylate and dicarboxylate metabolism
1. Metabolism	1.1 Carbohydrate metabolism	hsa00640	Propanoate metabolism
1. Metabolism	1.1 Carbohydrate metabolism	hsa00650	Butanoate metabolism
1. Metabolism	1.2 Energy metabolism	hsa00190	Oxidative phosphorylation
1. Metabolism	1.2 Energy metabolism	hsa00910	Nitrogen metabolism
1. Metabolism	1.2 Energy metabolism	hsa00920	Sulfur metabolism
1. Metabolism	1.3 Lipid metabolism	hsa00061	Fatty acid biosynthesis
1. Metabolism	1.3 Lipid metabolism	hsa00062	Fatty acid elongation
1. Metabolism	1.3 Lipid metabolism	hsa00071	Fatty acid degradation
1. Metabolism	1.3 Lipid metabolism	hsa00072	Synthesis and degradation of ketone bodies
1. Metabolism	1.3 Lipid metabolism	hsa00100	Steroid biosynthesis
1. Metabolism	1.3 Lipid metabolism	hsa00120	Primary bile acid biosynthesis
1. Metabolism	1.3 Lipid metabolism	hsa00140	Steroid hormone biosynthesis
1. Metabolism	1.3 Lipid metabolism	hsa00561	Glycerolipid metabolism
1. Metabolism	1.3 Lipid metabolism	hsa00564	Glycerophospholipid metabolism
1. Metabolism	1.3 Lipid metabolism	hsa00565	Ether lipid metabolism
1. Metabolism	1.3 Lipid metabolism	hsa00590	Arachidonic acid metabolism
1. Metabolism	1.3 Lipid metabolism	hsa00591	Linoleic acid metabolism
1. Metabolism	1.3 Lipid metabolism	hsa00592	alpha-Linolenic acid metabolism
1. Metabolism	1.3 Lipid metabolism	hsa00600	Sphingolipid metabolism
1. Metabolism	1.3 Lipid metabolism	hsa01040	Biosynthesis of unsaturated fatty acids
1. Metabolism	1.4 Nucleotide metabolism	hsa00230	Purine metabolism
1. Metabolism	1.4 Nucleotide metabolism	hsa00240	Pyrimidine metabolism
1. Metabolism	1.5 Amino acid metabolism	hsa00220	Arginine biosynthesis
1. Metabolism	1.5 Amino acid metabolism	hsa00250	Alanine, aspartate and glutamate metabolism
1. Metabolism	1.5 Amino acid metabolism	hsa00260	Glycine, serine and threonine metabolism
1. Metabolism	1.5 Amino acid metabolism	hsa00270	Cysteine and methionine metabolism
1. Metabolism	1.5 Amino acid metabolism	hsa00280	Valine, leucine and isoleucine degradation
1. Metabolism	1.5 Amino acid metabolism	hsa00290	Valine, leucine and isoleucine biosynthesis
1. Metabolism	1.5 Amino acid metabolism	hsa00300	Lysine biosynthesis
1. Metabolism	1.5 Amino acid metabolism	hsa00310	Lysine degradation
1. Metabolism	1.5 Amino acid metabolism	hsa00330	Arginine and proline metabolism
1. Metabolism	1.5 Amino acid metabolism	hsa00340	Histidine metabolism
1. Metabolism	1.5 Amino acid metabolism	hsa00350	Tyrosine metabolism
1. Metabolism	1.5 Amino acid metabolism	hsa00360	Phenylalanine metabolism
1. Metabolism	1.5 Amino acid metabolism	hsa00380	Tryptophan metabolism
1. Metabolism	1.5 Amino acid metabolism	hsa00400	Phenylalanine, tyrosine and tryptophan biosynthesis
1. Metabolism	1.6 Metabolism of other amino acids	hsa00410	beta-Alanine metabolism
1. Metabolism	1.6 Metabolism of other amino acids	hsa00430	Taurine and hypotaurine metabolism
1. Metabolism	1.6 Metabolism of other amino acids	hsa00450	Selenocompound metabolism
1. Metabolism	1.6 Metabolism of other amino acids	hsa00460	Cyanoamino acid metabolism
1. Metabolism	1.6 Metabolism of other amino acids	hsa00471	D-Glutamine and D-glutamate metabolism
1. Metabolism	1.6 Metabolism of other amino acids	hsa00472	D-Arginine and D-ornithine metabolism
1. Metabolism	1.6 Metabolism of other amino acids	hsa00480	Glutathione metabolism
1. Metabolism	1.7 Glycan biosynthesis and metabolism	hsa00510	N-Glycan biosynthesis
1. Metabolism	1.7 Glycan biosynthesis and metabolism	hsa00511	Other glycan degradation
1. Metabolism	1.7 Glycan biosynthesis and metabolism	hsa00512	Mucin type O-Glycan biosynthesis
1. Metabolism	1.7 Glycan biosynthesis and metabolism	hsa00514	Other types of O-glycan biosynthesis
1. Metabolism	1.7 Glycan biosynthesis and metabolism	hsa00531	Glycosaminoglycan degradation
1. Metabolism	1.7 Glycan biosynthesis and metabolism	hsa00532	Glycosaminoglycan biosynthesis - chondroitin sulfate / dermatan sulfate
1. Metabolism	1.7 Glycan biosynthesis and metabolism	hsa00533	Glycosaminoglycan biosynthesis - keratan sulfate
1. Metabolism	1.7 Glycan biosynthesis and metabolism	hsa00534	Glycosaminoglycan biosynthesis - heparan sulfate / heparin
1. Metabolism	1.7 Glycan biosynthesis and metabolism	hsa00563	Glycosylphosphatidylinositol(GPI)-anchor biosynthesis
1. Metabolism	1.7 Glycan biosynthesis and metabolism	hsa00601	Glycosphingolipid biosynthesis - lacto and neolacto series
1. Metabolism	1.7 Glycan biosynthesis and metabolism	hsa00603	Glycosphingolipid biosynthesis - globo series
1. Metabolism	1.7 Glycan biosynthesis and metabolism	hsa00604	Glycosphingolipid biosynthesis - ganglio series
1. Metabolism	1.8 Metabolism of cofactors and vitamins	hsa00130	Ubiquinone and other terpenoid-quinone biosynthesis
1. Metabolism	1.8 Metabolism of cofactors and vitamins	hsa00670	One carbon pool by folate
1. Metabolism	1.8 Metabolism of cofactors and vitamins	hsa00730	Thiamine metabolism
1. Metabolism	1.8 Metabolism of cofactors and vitamins	hsa00740	Riboflavin metabolism
1. Metabolism	1.8 Metabolism of cofactors and vitamins	hsa00750	Vitamin B6 metabolism
1. Metabolism	1.8 Metabolism of cofactors and vitamins	hsa00760	Nicotinate and nicotinamide metabolism
1. Metabolism	1.8 Metabolism of cofactors and vitamins	hsa00770	Pantothenate and CoA biosynthesis
1. Metabolism	1.8 Metabolism of cofactors and vitamins	hsa00780	Biotin metabolism
1. Metabolism	1.8 Metabolism of cofactors and vitamins	hsa00785	Lipoic acid metabolism
1. Metabolism	1.8 Metabolism of cofactors and vitamins	hsa00790	Folate biosynthesis
1. Metabolism	1.8 Metabolism of cofactors and vitamins	hsa00830	Retinol metabolism
1. Metabolism	1.8 Metabolism of cofactors and vitamins	hsa00860	Porphyrin and chlorophyll metabolism
1. Metabolism	1.9 Metabolism of terpenoids and polyketides	hsa00900	Terpenoid backbone biosynthesis
1. Metabolism	1.11 Xenobiotics biodegradation and metabolism	hsa00980	Metabolism of xenobiotics by cytochrome P450
1. Metabolism	1.11 Xenobiotics biodegradation and metabolism	hsa00982	Drug metabolism - cytochrome P450
1. Metabolism	1.11 Xenobiotics biodegradation and metabolism	hsa00983	Drug metabolism - other enzymes
2. Genetic Information Processing	2.1 Transcription	hsa03020	RNA polymerase
2. Genetic Information Processing	2.1 Transcription	hsa03022	Basal transcription factors
2. Genetic Information Processing	2.1 Transcription	hsa03040	Spliceosome
2. Genetic Information Processing	2.2 Translation	hsa00970	Aminoacyl-tRNA biosynthesis
2. Genetic Information Processing	2.2 Translation	hsa03008	Ribosome biogenesis in eukaryotes
2. Genetic Information Processing	2.2 Translation	hsa03010	Ribosome
2. Genetic Information Processing	2.2 Translation	hsa03013	RNA transport
2. Genetic Information Processing	2.2 Translation	hsa03015	mRNA surveillance pathway
2. Genetic Information Processing	2.3 Folding, sorting and degradation	hsa03018	RNA degradation
2. Genetic Information Processing	2.3 Folding, sorting and degradation	hsa03050	Proteasome
2. Genetic Information Processing	2.3 Folding, sorting and degradation	hsa03060	Protein export
2. Genetic Information Processing	2.3 Folding, sorting and degradation	hsa04120	Ubiquitin mediated proteolysis
2. Genetic Information Processing	2.3 Folding, sorting and degradation	hsa04122	Sulfur relay system
2. Genetic Information Processing	2.3 Folding, sorting and degradation	hsa04130	SNARE interactions in vesicular transport
2. Genetic Information Processing	2.3 Folding, sorting and degradation	hsa04141	Protein processing in endoplasmic reticulum
2. Genetic Information Processing	2.4 Replication and repair	hsa03030	DNA replication
2. Genetic Information Processing	2.4 Replication and repair	hsa03410	Base excision repair
2. Genetic Information Processing	2.4 Replication and repair	hsa03420	Nucleotide excision repair
2. Genetic Information Processing	2.4 Replication and repair	hsa03430	Mismatch repair
2. Genetic Information Processing	2.4 Replication and repair	hsa03440	Homologous recombination
2. Genetic Information Processing	2.4 Replication and repair	hsa03450	Non-homologous end-joining
2. Genetic Information Processing	2.4 Replication and repair	hsa03460	Fanconi anemia pathway
3. Environmental Information Processing	3.1 Membrane transport	hsa02010	ABC transporters
3. Environmental Information Processing	3.2 Signal transduction	hsa04010	MAPK signaling pathway
3. Environmental Information Processing	3.2 Signal transduction	hsa04012	ErbB signaling pathway
3. Environmental Information Processing	3.2 Signal transduction	hsa04014	Ras signaling pathway
3. Environmental Information Processing	3.2 Signal transduction	hsa04015	Rap1 signaling pathway
3. Environmental Information Processing	3.2 Signal transduction	hsa04020	Calcium signaling pathway
3. Environmental Information Processing	3.2 Signal transduction	hsa04022	cGMP-PKG signaling pathway
3. Environmental Information Processing	3.2 Signal transduction	hsa04024	cAMP signaling pathway
3. Environmental Information Processing	3.2 Signal transduction	hsa04064	NF-kappa B signaling pathway
3. Environmental Information Processing	3.2 Signal transduction	hsa04066	HIF-1 signaling pathway
3. Environmental Information Processing	3.2 Signal transduction	hsa04068	FoxO signaling pathway
3. Environmental Information Processing	3.2 Signal transduction	hsa04070	Phosphatidylinositol signaling system
3. Environmental Information Processing	3.2 Signal transduction	hsa04071	Sphingolipid signaling pathway
3. Environmental Information Processing	3.2 Signal transduction	hsa04072	Phospholipase D signaling pathway
3. Environmental Information Processing	3.2 Signal transduction	hsa04150	mTOR signaling pathway
3. Environmental Information Processing	3.2 Signal transduction	hsa04151	PI3K-Akt signaling pathway
3. Environmental Information Processing	3.2 Signal transduction	hsa04152	AMPK signaling pathway
3. Environmental Information Processing	3.2 Signal transduction	hsa04310	Wnt signaling pathway
3. Environmental Information Processing	3.2 Signal transduction	hsa04330	Notch signaling pathway
3. Environmental Information Processing	3.2 Signal transduction	hsa04340	Hedgehog signaling pathway
3. Environmental Information Processing	3.2 Signal transduction	hsa04350	TGF-beta signaling pathway
3. Environmental Information Processing	3.2 Signal transduction	hsa04370	VEGF signaling pathway
3. Environmental Information Processing	3.2 Signal transduction	hsa04390	Hippo signaling pathway
3. Environmental Information Processing	3.2 Signal transduction	hsa04630	Jak-STAT signaling pathway
3. Environmental Information Processing	3.2 Signal transduction	hsa04668	TNF signaling pathway
3. Environmental Information Processing	3.3 Signaling molecules and interaction	hsa04060	Cytokine-cytokine receptor interaction
3. Environmental Information Processing	3.3 Signaling molecules and interaction	hsa04512	ECM-receptor interaction
3. Environmental Information Processing	3.3 Signaling molecules and interaction	hsa04514	Cell adhesion molecules (CAMs)
4. Cellular Processes	4.1 Transport and catabolism	hsa04140	Regulation of autophagy
4. Cellular Processes	4.1 Transport and catabolism	hsa04142	Lysosome
4. Cellular Processes	4.1 Transport and catabolism	hsa04144	Endocytosis
4. Cellular Processes	4.1 Transport and catabolism	hsa04145	Phagosome
4. Cellular Processes	4.1 Transport and catabolism	hsa04146	Peroxisome
4. Cellular Processes	4.2 Cell motility	hsa04810	Regulation of actin cytoskeleton
4. Cellular Processes	4.3 Cell growth and death	hsa04110	Cell cycle
4. Cellular Processes	4.3 Cell growth and death	hsa04115	p53 signaling pathway
4. Cellular Processes	4.3 Cell growth and death	hsa04210	Apoptosis
4. Cellular Processes	4.4 Cell communication	hsa04510	Focal adhesion
4. Cellular Processes	4.4 Cell communication	hsa04520	Adherens junction
4. Cellular Processes	4.4 Cell communication	hsa04530	Tight junction
4. Cellular Processes	4.4 Cell communication	hsa04540	Gap junction
4. Cellular Processes	4.4 Cell communication	hsa04550	Signaling pathways regulating pluripotency of stem cells
5. Organismal Systems	5.1 Immune system	hsa04062	Chemokine signaling pathway
5. Organismal Systems	5.1 Immune system	hsa04610	Complement and coagulation cascades
5. Organismal Systems	5.1 Immune system	hsa04612	Antigen processing and presentation
5. Organismal Systems	5.1 Immune system	hsa04620	Toll-like receptor signaling pathway
5. Organismal Systems	5.1 Immune system	hsa04621	NOD-like receptor signaling pathway
5. Organismal Systems	5.1 Immune system	hsa04622	RIG-I-like receptor signaling pathway
5. Organismal Systems	5.1 Immune system	hsa04623	Cytosolic DNA-sensing pathway
5. Organismal Systems	5.1 Immune system	hsa04650	Natural killer cell mediated cytotoxicity
5. Organismal Systems	5.1 Immune system	hsa04660	T cell receptor signaling pathway
5. Organismal Systems	5.1 Immune system	hsa04662	B cell receptor signaling pathway
5. Organismal Systems	5.1 Immune system	hsa04664	Fc epsilon RI signaling pathway
5. Organismal Systems	5.1 Immune system	hsa04666	Fc gamma R-mediated phagocytosis
5. Organismal Systems	5.1 Immune system	hsa04670	Leukocyte transendothelial migration
5. Organismal Systems	5.2 Endocrine system	hsa03320	PPAR signaling pathway
5. Organismal Systems	5.2 Endocrine system	hsa04912	GnRH signaling pathway
5. Organismal Systems	5.2 Endocrine system	hsa04923	Regulation of lipolysis in adipocytes
