# Supplementary material for: Dynamic network biomarker indicates pulmonary metastasis at the tipping point of hepatocellular carcinoma
Source: Nat Commun. 2018 Feb 14;9:678. doi: 10.1038/s41467-018-03024-2 (PMC5813207; doi:10.1038/s41467-018-03024-2)
Supplement: Supplementary file 7 — Supplementary Data 4 [file 41467_2018_3024_MOESM7_ESM.xlsx]

## Sheet: CALML3_directed_DEG_KEGG
		ID	Term	C1_Overlap	C1_p.value	C1_p.adjust	C1_Containing.genes	C2_Overlap	C2_p.value	C2_p.adjust	C2_Containing.genes	C3_Overlap	C3_p.value	C3_p.adjust	C3_Containing.genes	C4_Overlap	C4_p.value	C4_p.adjust	C4_Containing.genes	C5_Overlap	C5_p.value	C5_p.adjust	C5_Containing.genes	C6_Overlap	C6_p.value	C6_p.adjust	C6_Containing.genes
1. Metabolism	1.1 Carbohydrate metabolism	hsa00562	Inositol phosphate metabolism	1	0.113	1	PLCB2;	0	1	1		1	0.113	1	ITPKB;	2	0.019591	1	ITPKA;ITPKC;	0	1	1		1	0.113	1	PLCG1;
1. Metabolism	1.5 Amino acid metabolism	hsa00220	Arginine biosynthesis	3	2.28e-05	0.00196	NOS1;NOS2;NOS3;	0	1	1		0	1	1		0	1	1		0	1	1		0	1	1
1. Metabolism	1.5 Amino acid metabolism	hsa00330	Arginine and proline metabolism	3	0.000595	0.0512	NOS1;NOS2;NOS3;	0	1	1		0	1	1		0	1	1		0	1	1		0	1	1
3. Environmental Information Processing	3.2 Signal transduction	hsa04010	MAPK signaling pathway	2	0.299	1	CACNA1C;CACNA1G;	2	0.299	1	PPP3CB;PPP3R1;	0	1	1		1	0.575642	1	HRAS;	1	0.575642	1	CACNA1I;	4	0.0414	1	KRAS;NRAS;PPP3CA;PPP3CC;
3. Environmental Information Processing	3.2 Signal transduction	hsa04012	ErbB signaling pathway	2	0.0313	1	CAMK2A;CAMK2G;	1	0.151	1	CAMK2D;	1	0.151	1	CAMK2B;	1	0.151197	1	HRAS;	0	1	1		3	0.00482	0.458177	KRAS;NRAS;PLCG1;
3. Environmental Information Processing	3.2 Signal transduction	hsa04015	Rap1 signaling pathway	1	0.49	1	PLCB2;	0	1	1		2	0.223	1	ADCY1;GRIN1;	1	0.489752	1	HRAS;	2	0.22342	1	ADCY8;CALML3;	3	0.0797	1	KRAS;NRAS;PLCG1;
3. Environmental Information Processing	3.2 Signal transduction	hsa04020	Calcium signaling pathway	11	9.43e-09	8.11e-07	GRIN2D;NOS1;NOS2;NOS3;PHKG2;PLCB2;CACNA1C;CAMK2A;CAMK2G;CACNA1G;MYLK3;	3	0.0523	1	PPP3CB;PPP3R1;CAMK2D;	9	1.04e-06	7.48e-05	ADCY1;GRIN1;ITPKB;ITPR2;PDE1A;PDE1C;PHKG1;CAMK4;CAMK2B;	3	0.0522849	1	ITPKA;PHKA1;ITPKC;	5	0.0027034	0.156797	ADCY8;GRIN2C;PDE1B;CALML3;CACNA1I;	6	0.000471	0.0447355	ITPR1;MYLK;PHKA2;PLCG1;PPP3CA;PPP3CC;
3. Environmental Information Processing	3.2 Signal transduction	hsa04022	cGMP-PKG signaling pathway	4	0.0101	0.87	NOS3;PLCB2;CACNA1C;MYLK3;	4	0.0101	0.536344	PPP1CB;PPP1CC;PPP3CB;PPP3R1;	3	0.0431	1	ADCY1;CNGB1;ITPR2;	0	1	1		2	0.146678	1	ADCY8;CALML3;	4	0.0101	0.961371	ITPR1;MYLK;PPP3CA;PPP3CC;
3. Environmental Information Processing	3.2 Signal transduction	hsa04024	cAMP signaling pathway	5	0.00468	0.402	CNGA3;GRIN2D;CACNA1C;CAMK2A;CAMK2G;	3	0.0726	1	PPP1CB;PPP1CC;CAMK2D;	5	0.00468	0.337	ADCY1;CNGB1;GRIN1;CAMK4;CAMK2B;	0	1	1		3	0.0725684	1	ADCY8;GRIN2C;CALML3;	0	1	1
3. Environmental Information Processing	3.2 Signal transduction	hsa04066	HIF-1 signaling pathway	4	0.00162	0.139	NOS2;NOS3;CAMK2A;CAMK2G;	1	0.214	1	CAMK2D;	1	0.214	1	CAMK2B;	0	1	1		0	1	1		1	0.214	1	PLCG1;
3. Environmental Information Processing	3.2 Signal transduction	hsa04070	Phosphatidylinositol signaling system	1	0.192	1	PLCB2;	0	1	1		2	0.0459	1	ITPKB;ITPR2;	2	0.0459192	1	ITPKA;ITPKC;	1	0.191665	1	CALML3;	2	0.0459	1	ITPR1;PLCG1;
3. Environmental Information Processing	3.2 Signal transduction	hsa04071	Sphingolipid signaling pathway	2	0.0693	1	NOS3;PLCB2;	0	1	1		0	1	1		1	0.246388	1	HRAS;	0	1	1		2	0.0693	1	KRAS;NRAS;
3. Environmental Information Processing	3.2 Signal transduction	hsa04072	Phospholipase D signaling pathway	1	0.311	1	PLCB2;	0	1	1		1	0.311	1	ADCY1;	1	0.311451	1	HRAS;	1	0.311451	1	ADCY8;	3	0.0257	1	KRAS;NRAS;PLCG1;
3. Environmental Information Processing	3.2 Signal transduction	hsa04151	PI3K-Akt signaling pathway	1	0.78	1	NOS3;	0	1	1		0	1	1		1	0.780409	1	HRAS;	0	1	1		2	0.54	1	KRAS;NRAS;
3. Environmental Information Processing	3.2 Signal transduction	hsa04152	AMPK signaling pathway	1	0.269	1	CAMKK1;	1	0.269	1	CAMKK2;	0	1	1		0	1	1		0	1	1		0	1	1
3. Environmental Information Processing	3.2 Signal transduction	hsa04310	Wnt signaling pathway	3	0.0226	1	PLCB2;CAMK2A;CAMK2G;	3	0.0226	1	PPP3CB;PPP3R1;CAMK2D;	1	0.295	1	CAMK2B;	0	1	1		0	1	1		2	0.0936	1	PPP3CA;PPP3CC;
3. Environmental Information Processing	3.2 Signal transduction	hsa04370	VEGF signaling pathway	1	0.0962	1	NOS3;	2	0.0152	0.80542	PPP3CB;PPP3R1;	0	1	1		1	0.0962342	1	HRAS;	0	1	1		5	1.17e-05	0.00111269	KRAS;NRAS;PLCG1;PPP3CA;PPP3CC;
4. Cellular Processes	4.1 Transport and catabolism	hsa04145	Phagosome	1	0.36	1	NOS1;	0	1	1		0	1	1		0	1	1		0	1	1		0	1	1
4. Cellular Processes	4.1 Transport and catabolism	hsa04146	Peroxisome	1	0.157	1	NOS2;	0	1	1		0	1	1		0	1	1		0	1	1		0	1	1
4. Cellular Processes	4.2 Cell motility	hsa04810	Regulation of actin cytoskeleton	1	0.507	1	MYLK3;	2	0.237	1	PPP1CB;PPP1CC;	0	1	1		1	0.506641	1	HRAS;	0	1	1		3	0.0872	1	KRAS;MYLK;NRAS;
4. Cellular Processes	4.4 Cell communication	hsa04510	Focal adhesion	1	0.493	1	MYLK3;	2	0.226	1	PPP1CB;PPP1CC;	0	1	1		1	0.492591	1	HRAS;	0	1	1		1	0.493	1	MYLK;
4. Cellular Processes	4.4 Cell communication	hsa04540	Gap junction	1	0.145	1	PLCB2;	0	1	1		2	0.0293	1	ADCY1;ITPR2;	1	0.145139	1	HRAS;	1	0.145139	1	ADCY8;	3	0.0044	0.418012	ITPR1;KRAS;NRAS;
5. Organismal Systems	5.1 Immune system	hsa04062	Chemokine signaling pathway	1	0.455	1	PLCB2;	0	1	1		1	0.455	1	ADCY1;	1	0.454958	1	HRAS;	1	0.454958	1	ADCY8;	2	0.196	1	KRAS;NRAS;
5. Organismal Systems	5.1 Immune system	hsa04621	NOD-like receptor signaling pathway	1	0.083	1	PLCB2;	0	1	1		1	0.083	1	ITPR2;	0	1	1		0	1	1		1	0.083	1	ITPR1;
5. Organismal Systems	5.2 Endocrine system	hsa04912	GnRH signaling pathway	4	0.000618	0.0531	PLCB2;CACNA1C;CAMK2A;CAMK2G;	1	0.154	1	CAMK2D;	3	0.00504	0.363	ADCY1;ITPR2;CAMK2B;	1	0.154246	1	HRAS;	2	0.0323049	1	ADCY8;CALML3;	3	0.00504	0.479202	ITPR1;KRAS;NRAS;
