# Supplementary material for: Dynamic network biomarker indicates pulmonary metastasis at the tipping point of hepatocellular carcinoma
Source: Nat Commun. 2018 Feb 14;9:678. doi: 10.1038/s41467-018-03024-2 (PMC5813207; doi:10.1038/s41467-018-03024-2)
Supplement: Supplementary file 8 — Supplementary Data 5 [file 41467_2018_3024_MOESM8_ESM.xlsx]

## Sheet: Sheet1
					HCCLM3			CAL-overexpression			2^-ΔCt
UniGene	RefSeq	Symbol	Description	Gene Name	NC-1	NC-2	NC-3	CO-1	CO-2	CO-3	NC	CO	p.value	p.adjust(FDR)	NC/CO(up:-,down:+)	W2M1	W2M2	W2M3	W2M4	W2M5	W3M1	W3M2	W3M3	W3M4	W3M5	W4M1	W4M2	W4M3	W4M4	W4M5	W5M1	W5M2	W5M3	W5M4	W5M5	Is.DEG	Cluster	Is.W2-W4.DEG	Is.DNB
Hs.505033	NM_004985	KRAS	V-Ki-ras2 Kirsten rat sarcoma viral oncogene homolog	C-K-RAS, CFC2, K-RAS2A, K-RAS2B, K-RAS4A, K-RAS4B, KI-RAS, KRAS1, KRAS2, NS, NS3, RASK2	21.149	21.4421	21.6073	23.7364	23.5864	23.483	0.017	0.0051	0.000188	0.005162	3.27	109.568	63.5608	45.6107	51.6786	102.659	131.702	94.5086	36.5486	86.6478	99.0481	168.301	155.824	169.733	158.959	172.538	156.363	219.663	275.774	130.644	207.219	Y	C6	Y	-
Hs.434059	NM_001986	ETV4	Ets variant 4	E1A-F, E1AF, PEA3, PEAS3	23.4923	23.5883	23.2288	26.2715	25.9856	25.625	0.0041	0.001	0.003473	0.0440352	4.09	133.416	128.395	109.451	117.335	120.639	109.374	117.737	158.813	137.987	123.563	140.805	156.817	153.063	160.064	155.603	121.616	156.718	153.417	134.263	134.914	Y	C6	Y	-
Hs.218040	NM_000212	ITGB3	Integrin, beta 3 (platelet glycoprotein IIIa, antigen CD61)	BDPLT16, BDPLT2, CD61, GP3A, GPIIIa, GT	24.9792	25.0971	24.767	27.2114	27.1626	26.6971	0.0014	0.00048	0.003876	0.0440352	3	24.7319	47.9028	27.4226	29.0233	23.7662	19.7086	23.4145	34.3253	16.4751	23.0995	13.2517	20.6473	14.6416	15.2729	19.7086	30.5419	12.6806	14.96	19.535	17.3167	Y	C1	Y	-
Hs.461086	NM_004360	CDH1	Cadherin 1, type 1, E-cadherin (epithelial)	Arc-1, CD324, CDHE, ECAD, LCAM, UVO	22.6082	22.7768	22.31	25.8529	25.4059	25.4092	0.0075	0.0013	0.004164	0.0440352	5.65	373.064	190.708	263.172	173.255	326.663	711.519	408.47	211.463	715.282	579.582	726.436	623.681	665.683	560.977	571.339	453.086	807.577	879.176	554.284	694.82	Y	C4	Y	-
Hs.513617	NM_004530	MMP2	Matrix metallopeptidase 2 (gelatinase A, 72kDa gelatinase, 72kDa type IV collagenase)	CLG4, CLG4A, MMP-II, MONA, TBE-1	20.975	21.1722	21.5533	22.8039	22.6309	22.0194	0.019	0.011	0.0053	0.04717	1.69	74.0891	85.5628	88.9128	114.628	68.1079	51.2275	56.7286	89.8104	50.9856	58.9487	52.4781	50.1471	46.8777	45.7846	46.6976	74.5677	49.0591	46.8777	65.7379	51.2275	Y	C3	Y	-
Hs.165950	NM_002011	FGFR4	Fibroblast growth factor receptor 4	CD334, JTK2, TKF	26.86	26.5638	26.2012	29.9329	30.7227	29.0561	0.00048	6.5e-05	0.009778	0.0638194	7.31	104.241	108.075	114.761	149.613	101.779	71.749	79.2082	168.409	66.4194	78.7622	50.4646	62.6845	55.1134	60.4655	64.5185	104.77	51.7008	54.8791	76.2831	59.977	Y	C1	Y	Y
Hs.466871	NM_002659	PLAUR	Plasminogen activator, urokinase receptor	CD87, U-PAR, UPAR, URKR	20.9301	21.2957	21.3556	22.1223	22.3678	21.6774	0.019	0.015	0.010039	0.0638194	1.29	90.482	88.2628	81.2603	89.8144	99.2986	145.11	84.9823	72.663	142.515	141.043	136.713	128.716	163.4	161.29	128.375	132.829	194.215	182.513	122.111	202.131	Y	C6	Y	-
Hs.124776	NM_004932	CDH6	Cadherin 6, type 2, K-cadherin (fetal kidney)	CAD6, KCAD	21.6183	21.9205	22.0456	23.634	23.4559	22.2345	0.012	0.0072	0.013732	0.0718911	1.69	170.653	133.713	151.701	53.442	209.662	241.312	191.199	59.617	228.758	260.445	384.632	312.576	403.077	433.902	403.448	317.256	460.637	411.363	336.287	544.714	Y	C6	-	-
Hs.520640	NM_001101	ACTB	Actin, beta	BRWS1, PS1TP5BP1	12.4427	12.8136	12.86	13.7908	13.795	12.888	7	5.7	0.019178	0.0828469	1.23	3653.68	3462.53	3704.2	2746.1	3514.97	3787.54	3767.46	2613.12	4257.8	4436.07	4612.53	4231.75	4409.63	4719.54	4284.36	3160.25	4736.74	4103.81	4166.31	4300.83	Y	C2	Y	-
Hs.527778	NM_002231	CD82	CD82 molecule	4F9, C33, GR15, IA4, KAI1, R2, SAR2, ST6, TSPAN27	27.8472	28.0117	29.1191	30.9818	31.2487	30.2355	0.00014	3.4e-05	0.019952	0.0828469	4.01	90.763	128.913	109.749	125.434	86.8002	71.6132	77.8136	154.738	68.9932	71.6766	51.975	66.2144	52.8947	46.9406	57.1052	75.0249	50.0783	50.1394	75.7534	48.0166	Y	C5	Y	-
Hs.279522	NM_006981	NR4A3	Nuclear receptor subfamily 4, group A, member 3	CHN, CSMF, MINOR, NOR1, TEC	30.2229	31.1405	30.7519	-	36.8885	31.339	2.7e-05	4.4e-06	0.032404	0.114813	5.99	21.8145	23.9084	24.5048	28.6583	20.4814	13.9003	21.5102	27.9767	13.5812	13.6343	11.8569	10.5563	15.285	11.3934	11.6565	14.5632	10.4644	10.818	18.6986	12.7879	Y	C1	Y	-
Hs.203717	NM_002026	FN1	Fibronectin 1	CIG, ED-B, FINC, FN, FNZ, GFND, GFND2, LETS, MSF	14.874	14.9643	15.2441	17.6024	17.611	15.3866	1.4	0.55	0.033803	0.114813	2.54	7884.57	6552.6	8063.56	5999.29	8598.37	9443.15	9269.16	5665.16	9573.81	9349.04	11302.9	10934.7	10876.1	11038.4	10939.8	9703.34	10766.2	9659.09	10579.7	11256.2	Y	C6	Y	-
Hs.412707	NM_000194	HPRT1	Hypoxanthine phosphoribosyltransferase 1	HGPRT, HPRT	19.4126	19.6284	19.9669	20.7353	20.7926	19.9108	0.056	0.045	0.037411	0.114813	1.25	1419.98	978.689	1069.87	785.683	1464.83	2008.08	1625.43	682.959	2103.82	2031.65	1967.63	1767.1	2152.22	2089.24	1905.04	1528.81	1865.86	2018.26	1803.04	1967.49	Y	C4	Y	-
Hs.116471	NM_001797	CDH11	Cadherin 11, type 2, OB-cadherin (osteoblast)	CAD11, CDHOB, OB, OSF-4	29.8104	31.8782	30.2562	34.3459	-	33.3278	2.8e-05	3.3e-06	0.044933	0.12497	8.48	14.1117	13.6106	16.3078	18.4194	17.2169	10.8053	13.5781	22.9105	9.32004	10.0836	8.75406	11.5982	11.8808	6.87721	8.81275	10.1769	9.48344	7.92796	10.3058	8.64652	Y	C1	Y	-
Hs.733536	NM_002392	MDM2	Mdm2 p53 binding protein homolog (mouse)	ACTFS, HDMX, hdm2	24.3142	24.4873	24.2837	26.7224	26.4262	24.6421	0.0022	0.001	0.048319	0.130315	2.11	39.1978	27.6135	27.9059	17.5766	41.1139	61.2289	43.1386	17.9055	72.9744	51.421	83.6616	69.3987	93.5871	97.6629	84.1432	57.0592	98.8873	109.291	55.6504	119.566	Y	C6	Y	-
Hs.160562	NM_000618	IGF1	Insulin-like growth factor 1 (somatomedin C)	IGF-I, IGF1A, IGFI	-	-	-	-	-	32.0184	1.4e-06	3.8e-06	0.259368	0.418581	-2.8	285.514	474.21	328.179	418.125	262.513	100.731	272.502	444.979	68.2655	139.463	50.3723	36.1883	16.2813	27.4819	68.9051	246.548	12.9106	10.7557	147.173	27.2433	Y	C1	Y	-
Hs.646917	NM_002020	FLT4	Fms-related tyrosine kinase 4	FLT41, LMPH1A, PCL, VEGFR3	-	-	-	-	-	31.9833	1.4e-06	3.8e-06	0.262278	0.418581	-2.82	101.108	142.104	127.215	150.75	76.6773	66.0696	75.642	111.441	57.5169	59.4987	59.2076	52.325	49.9238	52.0778	54.843	92.048	57.1778	41.9587	68.7856	55.5223	Y	C3	Y	-
Hs.524484	NM_002206	ITGA7	Integrin, alpha 7	-	25.7643	25.9537	25.9736	28.3501	28.2788	28.0457	0.00074	0.00021	3e-05	0.00267	3.57	25.6402	23.3978	30.1112	29.1234	21.6233	20.816	23.0552	31.5714	20.1607	19.0977	20.627	21.3388	23.4219	25.9013	19.0934	22.9095	24.9731	21.1315	18.1268	22.6949	-	-	-	-
Hs.132966	NM_000245	MET	Met proto-oncogene (hepatocyte growth factor receptor)	AUTS9, HGFR, RCCP2, c-Met	14.1533	14.4495	14.2287	17.5009	17.5787	17.5059	2.3	0.35	0.000187	0.005162	6.77	8958.43	7581.82	8294.53	7539.44	8484.73	8661.46	8277.31	5686.3	9757.68	9000.14	9460.58	8913.04	8809.42	9470.89	8989.64	9086.25	7439.65	8886.84	9106.65	8769.94	-	-	-	-
Hs.644633	NM_000362	TIMP3	TIMP metallopeptidase inhibitor 3	HSMRK222, K222, K222TA2, SFD	19.809	19.9876	20.0935	21.3334	21.2408	20.6121	0.046	0.03	0.000232	0.005162	1.52	19.3204	16.4211	18.3303	14.9003	18.0287	23.8472	22.0082	16.9746	22.1811	19.5222	13.5529	18.0894	17.8364	24.0475	18.4677	21.8166	19.2327	18.7109	18.6946	25.867	-	-	-	-
Hs.4988	NM_002410	MGAT5	Mannosyl (alpha-1,6-)-glycoprotein beta-1,6-N-acetyl-glucosaminyltransferase	GNT-V, GNT-VA	26.4267	26.8282	26.5937	28.0856	28.0694	27.2244	0.00045	0.00028	0.003773	0.0440352	1.61	8.48103	10.0045	8.66746	10.9235	8.87473	7.59475	12.0248	11.3476	7.53821	7.30459	8.21796	8.92413	8.79082	8.56964	6.87801	9.75188	8.09026	6.57024	10.4275	7.50189	-	-	-	-
Hs.546285	NM_001002	RPLP0	Ribosomal protein, large, P0	L10E, LP0, P0, PRLP0, RPP0	13.8943	14.0284	14.0781	14.2808	14.4166	13.7555	2.8	3.6	0.004453	0.0440352	-1.27	-	-	-	-	-	-	-	-	-	-	-	-	-	-	-	-	-	-	-	-	-	-	-	-
Hs.514451	NM_001050	SSTR2	Somatostatin receptor 2	-	27.9682	28.2953	28.6922	31.1576	30.315	29.2622	0.00014	5.1e-05	0.007743	0.0596671	2.7	4.5852	5.21874	5.52589	6.25013	4.9118	4.49492	4.8581	5.46691	4.76141	5.06211	5.44316	5.70253	4.1175	4.65115	4.64079	4.66451	4.79361	4.21843	3.98167	4.76904	-	-	-	-
Hs.187898	NM_000268	NF2	Neurofibromin 2 (merlin)	ACN, BANF, SCH	25.2767	25.1931	25.0275	27.6604	28.3608	26.1954	0.0012	0.00037	0.008045	0.0596671	3.36	105.876	99.9827	101.027	62.9227	88.8044	109.654	89.6521	104.263	105.017	109.217	119.41	113.28	120.038	118.025	113.704	118.631	136.22	111.406	107.463	112.496	-	-	-	-
Hs.502328	NM_000610	CD44	CD44 molecule (Indian blood group)	CDW44, CSPG8, ECMR-III, HCELL, HUTCH-I, IN, LHR, MC56, MDU2, MDU3, MIC4, Pgp1	17.4432	17.6359	18.1322	19.6614	19.6624	18.3818	0.21	0.11	0.012134	0.0717618	2.01	2032.69	1271.78	1719.66	1156.31	2033.25	2306.16	2015.1	1029.85	2565.91	2410.96	2719.69	2391	2425.9	2561.95	2195.33	2155.67	2398.05	2587.64	2364.69	2618.74	-	-	-	-
Hs.95008	NM_002256	KISS1	KiSS-1 metastasis-suppressor	HH13, KiSS-1	24.4334	24.7693	25.7134	27.5602	28.9854	28.1259	0.0014	0.00021	0.012901	0.0717618	6.77	-	-	-	-	-	-	-	-	-	-	-	-	-	-	-	-	-	-	-	-	-	-	-	-
Hs.525629	NM_004689	MTA1	Metastasis associated 1	-	22.3767	22.292	22.1151	24.4346	24.3274	22.9409	0.0093	0.0042	0.016737	0.0827552	2.22	63.1521	33.8489	41.2004	25.2083	72.812	100.172	83.5573	28.079	110.235	100.056	107.505	112.988	105.382	116.154	101.125	66.3316	124.89	118.124	84.9855	105.229	-	-	-	-
Hs.2936	NM_002427	MMP13	Matrix metallopeptidase 13 (collagenase 3)	CLG3, MANDP1	30.9633	31.74	32.1944	34.4516	33.989	33.8622	1.4e-05	3.6e-06	0.018085	0.0828469	3.94	8.21672	7.09272	8.44595	8.64097	8.64242	8.45566	8.06846	10.3854	6.67159	8.10969	5.96241	6.04193	8.57973	7.11622	6.87723	7.64498	7.84255	6.78104	8.45566	7.47584	-	-	-	-
Hs.740601	NM_000546	TP53	Tumor protein p53	BCC7, LFS1, P53, TRP53	21.1189	21.2518	21.5118	22.966	22.8599	21.6105	0.018	0.011	0.020479	0.0828469	1.62	122.442	128.299	88.4713	176.625	91.1615	78.6683	94.2878	121.985	74.1506	72.8172	88.5627	78.531	93.031	85.233	77.8858	131.937	82.4803	77.8148	80.4336	73.363	-	-	-	-
Hs.374477	NM_005243	EWSR1	Ewing sarcoma breakpoint region 1	EWS, bK984G1.4	19.5027	19.3312	19.5109	22.3199	22.2801	19.9732	0.065	0.022	0.024566	0.0950597	3	-	-	-	-	-	-	-	-	-	-	-	-	-	-	-	-	-	-	-	-	-	-	-	-
Hs.208597	NM_001328	CTBP1	C-terminal binding protein 1	BARS	23.1321	23.3333	22.6383	27.2443	27.1119	24.0653	0.0054	0.00088	0.027418	0.101675	6.12	317.4	260.706	282.942	303.569	408.725	358.567	325.295	392.894	395.913	436.901	422.002	426.913	419.981	411.563	403.213	436.971	444.683	408.249	404.186	411.216	-	-	-	-
Hs.591665	NM_003256	TIMP4	TIMP metallopeptidase inhibitor 4	-	23.8686	24.4838	24.1748	24.3133	24.6687	23.7299	0.0025	0.0033	0.036329	0.114813	-1.35	38.8105	63.6281	46.988	65.4464	74.9206	49.4987	62.3506	70.6583	47.0633	42.3161	46.2457	41.5821	40.3703	43.3739	36.6182	36.067	48.3359	36.8376	46.3485	42.1588	-	-	-	-
Hs.396530	NM_000601	HGF	Hepatocyte growth factor (hepapoietin A; scatter factor)	DFNB39, F-TCF, HGFB, HPTA, SF	32.8607	31.7263	32.302	34.9927	35.4391	34.8749	8.8e-06	2e-06	0.036647	0.114813	4.49	19.7622	15.3313	11.9251	12.564	15.5196	25.0336	14.6814	19.1947	30.8398	21.5863	36.2943	40.4904	21.4268	21.0751	20.0199	12.2041	38.7679	46.2209	34.0786	18.3808	-	-	-	-
Hs.731507	NM_001912	CTSL	Cathepsin L1	CATL, CTSL1, MEP	15.9461	16.1138	16.0468	17.8605	17.913	16.2745	0.69	0.39	0.040013	0.118705	1.77	-	-	-	-	-	-	-	-	-	-	-	-	-	-	-	-	-	-	-	-	-	-	-	-
Hs.195659	NM_005417	SRC	V-src sarcoma (Schmidt-Ruppin A-2) viral oncogene homolog (avian)	ASV, SRC1, c-SRC, p60-Src	23.9777	23.8443	24.1273	26.9848	26.1816	24.3328	0.0028	0.0011	0.044379	0.12497	2.56	179.652	227.677	193.009	210.901	204.113	221.703	181	238.688	251.404	252.865	214.613	263.436	267.163	274.104	206.386	169.534	206.687	222.66	198.598	207.46	-	-	-	-
Hs.408528	NM_000321	RB1	Retinoblastoma 1	OSRC, RB, p105-Rb, pRb, pp110	25.0019	25.3583	25.4453	27.4431	27.4741	25.3616	0.0012	0.00058	0.08644	0.193443	2	7.10226	4.7493	8.34002	4.44258	5.94011	7.3538	7.5623	7.30939	7.2774	6.89965	8.59042	7.27662	8.17674	6.86042	7.4391	5.88919	10.0091	12.106	8.08498	7.88995	-	-	-	-
Hs.208229	NM_032551	KISS1R	KISS1 receptor	AXOR12, CPPB1, GPR54, HH8, HOT7T175, KISS-1R	34.3678	32.1344	30.8618	36.0292	34.1634	33.558	7.9e-06	3.2e-06	0.256998	0.418581	2.45	-	-	-	-	-	-	-	-	-	-	-	-	-	-	-	-	-	-	-	-	-	-	-	-
Hs.512599	NM_000077	CDKN2A	Cyclin-dependent kinase inhibitor 2A (melanoma, p16, inhibits CDK4)	ARF, CDK4I, CDKN2, CMM2, INK4, INK4A, MLM, MTS-1, MTS1, P14, P14ARF, P16, P16-INK4A, P16INK4, P16INK4A, P19, P19ARF, TP16	20.9091	21.3416	21.5326	21.2257	21.4619	21.0944	0.019	0.026	0.067602	0.176958	-1.41	526.743	360.977	344.904	274.516	598.394	787.95	638.769	325.638	856.407	847.096	787.844	824.072	903.332	879.225	896.65	681.292	910.419	860.814	768.738	865.175	Y	C4	Y	-
Hs.599039	NM_006500	MCAM	Melanoma cell adhesion molecule	CD146, MUC18	24.7163	24.9519	24.8441	26.7724	26.4966	24.9712	0.0016	0.00092	0.072451	0.184233	1.68	15.747	26.4157	28.3194	24.2403	17.2961	12.2522	15.5408	23.4888	13.1752	13.3893	10.2758	11.9022	11.6299	10.3563	12.1288	13.4733	10.1413	8.91506	14.3951	11.2187	Y	C3	Y	-
Hs.100426	NM_015399	BRMS1	Breast cancer metastasis suppressor 1	-	21.282	21.3992	21.911	22.8526	22.6856	21.7699	0.015	0.012	0.081529	0.193443	1.33	203.772	150.81	161.959	148.753	231.983	301.234	246.749	161.066	296.664	324.098	306.818	277.111	309.963	297.753	282.715	223.774	327.73	290.178	250.825	311.528	Y	C4	Y	-
Hs.75862	NM_005359	SMAD4	SMAD family member 4	DPC4, JIP, MADH4, MYHRS	22.1226	22.3977	22.602	23.7192	23.4981	22.4774	0.0086	0.0066	0.086577	0.193443	1.29	492.922	634.013	660.678	668.938	484.706	303.511	407.663	679.34	277.268	318.522	215.392	255.874	208.045	227.953	277.368	401.053	213.513	192.834	336.112	229.063	Y	C1	Y	-
Hs.475018	NM_005650	TCF20	Transcription factor 20 (AR1)	AR1, SPBP, TCF-20	22.5915	23.1189	23.1528	24.4253	24.3813	23.0636	0.0057	0.004	0.089114	0.193443	1.42	104.375	100.228	102.681	124.38	125.878	184.378	155.707	88.3128	196.845	189.411	232.913	217.366	216.461	204.651	206.386	187.613	226.682	219.533	190.836	213.515	Y	C2	Y	-
Hs.732541	NM_002420	TRPM1	Transient receptor potential cation channel, subfamily M, member 1	CSNB1C, LTRPC1, MLSN1	-	-	-	-	36.6134	-	1.4e-06	1.9e-06	0.126212	0.249619	-1.41	17.6425	22.5908	29.8788	24.5178	22.3701	14.5961	14.804	33.2487	14.4204	11.0821	13.6185	10.9547	12.1187	13.0373	12.8678	15.7975	13.133	8.77722	13.3157	11.0503	Y	C1	Y	-
Hs.523329	NM_004442	EPHB2	EPH receptor B2	CAPB, DRT, EK5, EPHT3, ERK, Hek5, PCBC, Tyro5	25.4332	25.2999	25.858	26.5273	26.614	25.8181	0.00096	0.00078	0.141109	0.273015	1.23	84.7021	90.2288	80.4255	130.463	81.8332	57.7854	69.6671	92.6579	57.2679	67.6801	48.718	46.4765	47.6387	63.6659	53.5041	80.0704	58.8526	49.2466	57.5926	52.1938	Y	C3	Y	-
Hs.705764	NM_005901	SMAD2	SMAD family member 2	JV18, JV18-1, MADH2, MADR2, hMAD-2, hSMAD2	20.6993	20.782	21.2589	22.3656	22.2971	20.9323	0.024	0.017	0.157945	0.299087	1.38	124.913	67.6532	91.7111	64.7679	133.149	180.669	115.245	63.1039	180.914	175.215	227.252	206.73	226.321	217.957	214.388	169.929	225.379	245.945	168.634	217.726	Y	C6	Y	-
Hs.37003	NM_005343	HRAS	V-Ha-ras Harvey rat sarcoma viral oncogene homolog	C-BAS, HAS, C-H-RAS, C-HA-RAS1, CTLO, H-RASIDX, HAMSV, HRAS1, K-RAS, N-RAS, RASH1	21.4692	21.5211	21.3976	22.5841	22.6538	21.4917	0.016	0.013	0.174409	0.310448	1.22	103.565	121.124	103.634	98.5728	113.995	167.065	127.467	88.8021	188.035	162.463	170.508	173.558	185.899	170.249	147.148	116.722	194.733	209.019	131.948	135.805	Y	C4	Y	-
Hs.90753	NM_006410	HTATIP2	HIV-1 Tat interactive protein 2, 30kDa	CC3, SDR44U1, TIP30	19.8166	19.7465	19.8774	21.0514	21.0189	19.7331	0.051	0.041	0.263377	0.418581	1.23	804.954	557.703	630.186	509.647	950.762	1203.28	939.818	432.784	1219.33	1067.14	1156.34	1057.13	1301.86	1185.44	1178.45	913.151	1110.8	1256.41	1024.34	1194.32	Y	C2	Y	-
Hs.162233	NM_001273	CHD4	Chromodomain helicase DNA binding protein 4	Mi-2b, Mi2-BETA	18.4481	18.8119	18.7093	19.7352	19.552	18.6337	0.11	0.1	0.296669	0.455233	1.12	69.8142	55.3041	67.869	50.1856	94.4971	86.5963	70.3926	44.4102	96.4458	104.351	114.768	131.6	136.971	145.364	141.138	113.496	131.64	137.785	102.379	146.636	Y	C6	Y	-
Hs.73793	NM_003376	VEGFA	Vascular endothelial growth factor A	MVCD1, VEGF, VPF	20.3912	20.7001	19.2088	20.186	20.1672	19.3468	0.041	0.067	0.339204	0.511681	-1.62	57.0551	62.4694	58.6223	75.1629	52.5248	53.9215	61.4936	50.7188	65.4386	57.245	103.389	105.713	112.079	99.3233	84.3705	73.9125	121.391	99.3555	68.4033	103.731	Y	C6	Y	-
Hs.158932	NM_000038	APC	Adenomatous polyposis coli	BTPS2, DP2, DP2.5, DP3, GS, PPP1R46	26.7006	27.0119	26.7974	28.8937	28.6383	26.4861	0.00039	0.00024	0.383644	0.559743	1.6	35.1817	38.1296	43.1583	45.6797	40.3839	33.5189	36.3002	36.0784	32.1008	34.6357	28.2567	35.586	31.9989	34.7873	31.6442	34.4386	36.8892	31.1379	39.1945	31.5702	Y	C3	Y	-
Hs.444986	NM_006838	METAP2	Methionyl aminopeptidase 2	MAP2, MNPEP, p67, p67eIF2	21.6199	21.6714	22.2601	23.0803	22.9313	21.7378	0.012	0.01	0.399249	0.565417	1.18	501.043	376.496	385.715	300.745	492.326	652.871	533.289	246.276	631.888	555.143	686.693	641.591	786.303	772.362	705.337	488.763	622.24	775.518	631.174	712.044	Y	C2	Y	-
Hs.160411	NM_000369	TSHR	Thyroid stimulating hormone receptor	CHNG1, LGR3, hTSHR-I	-	33.9624	29.9419	-	35.2923	33.3218	5.5e-06	2.8e-06	0.400239	0.565417	1.97	10.921	10.0614	12.0646	13.1435	10.3774	6.86626	8.69081	9.98666	8.11984	8.30682	6.46183	6.5646	6.59977	7.04369	7.72086	12.3726	6.00187	6.54333	8.31854	6.7106	Y	C3	Y	-
Hs.202453	NM_002467	MYC	V-myc myelocytomatosis viral oncogene homolog (avian)	MRTL, MYCC, bHLHe39, c-Myc	17.9783	18.2652	18.706	18.8206	19.0834	18.1375	0.14	0.16	0.446281	0.611062	-1.09	1068.9	800.545	789.563	599.627	1105.14	1737.2	1385.1	495.609	1436.11	1285.97	1730.96	1641.27	1805.61	1895.48	1769.46	1345.99	1487.15	1745.08	1539.67	1567.74	Y	C2	Y	-
Hs.713079	NM_000602	SERPINE1	Serpin peptidase inhibitor, clade E (nexin, plasminogen activator inhibitor type 1), member 1	PAI, PAI-1, PAI1, PLANH1	17.356	17.4099	17.8996	18.3899	18.0629	17.2555	0.24	0.27	0.471444	0.635735	-1.1	769.84	647.608	699.953	965.122	943.169	1656.98	1252.34	951.602	1765.74	1659.02	1536.2	1134.1	1287.13	1439.09	1150.51	900.05	1159.11	1501.44	952.089	1474.91	Y	C4	Y	-
Hs.478275	NM_003810	TNFSF10	Tumor necrosis factor (ligand) superfamily, member 10	APO2L, Apo-2L, CD253, TL2, TRAIL	25.2577	25.8052	24.1066	26.6556	27.0809	24.6755	0.0013	0.00089	0.497621	0.651136	1.5	49.6363	30.951	40.8907	36.3705	47.1666	74.6309	47.6039	56.2876	82.9628	57.7024	159.369	138.821	147.913	148.047	104.424	81.5463	179.93	175.758	100.643	207.669	Y	C6	Y	-
Hs.22393	NM_003677	DENR	Density-regulated protein	DRP, DRP1, SMAP-3	18.5207	19.1042	19.2849	19.3374	19.6154	19.0301	0.091	0.099	0.51529	0.655154	-1.1	766.866	544.07	518.103	405.356	827.091	1051.71	822.275	385.497	1033.56	954.927	1200.25	921.951	1210.43	1151.51	1113.8	812.88	1105.5	1232.96	973.692	1146.15	Y	C2	Y	-
Hs.44227	NM_006665	HPSE	Heparanase	HPA, HPA1, HPR1, HPSE1, HSE1	30.0103	29.6538	30.4036	30.3906	30.0314	30.4839	4.3e-05	4.9e-05	0.562186	0.694924	-1.16	8.6231	9.74659	8.29589	9.37008	8.15366	6.64329	8.85643	7.01986	7.46187	7.91363	6.64619	5.82904	6.56952	7.03748	6.60327	6.0153	7.07869	6.0153	7.55256	6.7916	Y	C1	Y	-
Hs.508716	NM_001846	COL4A2	Collagen, type IV, alpha 2	ICH, POREN2	24.9166	25.1472	25.5616	25.5132	25.4282	25.7518	0.0012	0.0013	0.582954	0.710725	-1.1	80.7597	84.6776	79.7315	75.9068	83.8128	51.0078	66.1598	112.083	52.6236	51.5155	53.8541	51.8999	49.5331	45.0458	58.933	64.0656	46.6669	44.9707	60.4974	55.3587	Y	C1	Y	-
Hs.82963	NM_000825	GNRH1	Gonadotropin-releasing hormone 1 (luteinizing-releasing hormone)	GNRH, GRH, HH12, LHRH, LNRH	25.4128	25.7258	25.029	26.5803	26.6594	25.046	0.0011	0.00091	0.643212	0.74679	1.16	8.73383	7.38863	8.26932	9.16728	9.0463	6.87883	6.09822	8.04451	7.88392	9.12133	7.31316	6.8371	6.54806	7.59405	6.8671	8.2279	6.48356	6.80514	8.37823	6.10899	Y	C3	Y	-
Hs.633514	NM_003255	TIMP2	TIMP metallopeptidase inhibitor 2	CSC-21K, DDC8	17.6832	17.9627	18.572	18.7051	18.7617	17.8931	0.17	0.18	0.646099	0.74679	-1.08	262.491	235.189	269.025	155.372	317.813	479.312	313.913	119.964	426.362	495.151	414.214	397.917	498.037	465.177	418.083	262.278	514.593	474.083	313.863	510.482	Y	C4	Y	-
Hs.2258	NM_002425	MMP10	Matrix metallopeptidase 10 (stromelysin 2)	SL-2, STMY2	26.8045	27.2733	26.8974	27.636	27.5267	27.0926	0.00035	0.00036	0.720363	0.811548	-1.05	7.37692	7.71551	7.41352	6.04381	7.04918	9.04495	8.22139	9.23375	9.10573	9.078	13.9223	8.97192	16.8056	15.9045	10.7828	8.24253	17.8492	13.6496	10.1517	13.8742	Y	C6	Y	-
Hs.9235	NM_005009	NME4	Non-metastatic cells 4, protein expressed in	NDPK-D, NM23H4, nm23-H4	20.1455	19.71	19.4218	20.8206	20.3319	19.8061	0.052	0.05	0.756901	0.842052	1.05	65.2385	61.4152	66.5305	51.4336	76.0716	85.3091	78.2052	61.5692	129.191	102.938	128.686	105.917	122.627	130.169	120.724	62.7367	167.818	137.788	79.5227	116.32	Y	C2	Y	-
Hs.522891	NM_000609	CXCL12	Chemokine (C-X-C motif) ligand 12	IRH, PBSF, SCYB12, SDF1, TLSF, TPAR1	-	33.4566	-	-	-	-	1.9e-06	1.9e-06	0.770838	0.84697	1.02	33.4781	47.5002	47.5777	55.1263	39.9951	22.1472	30.0317	68.5018	27.4987	25.5836	22.0132	25.2203	19.864	19.9058	26.732	34.8398	20.442	16.4626	21.7489	21.1525	Y	C1	Y	-
Hs.143751	NM_005940	MMP11	Matrix metallopeptidase 11 (stromelysin 3)	SL-3, ST3, STMY3	26.4331	26.9854	26.5774	27.2375	27.5288	26.5682	0.00044	0.00045	0.821771	0.870686	-1.03	196.752	264.663	207.562	265.413	193.427	126.784	196.964	275.657	122.36	136.684	92.7236	136.755	96.875	96.4628	114.266	125.391	107.425	87.8812	136.182	99.2467	Y	C1	Y	-
Hs.2256	NM_002423	MMP7	Matrix metallopeptidase 7 (matrilysin, uterine)	MMP-7, MPSL1, PUMP-1	18.6557	18.7374	18.286	19.3203	19.4239	18.2521	0.12	0.12	0.891134	0.91162	-1.04	1439.49	1409.88	1785.7	1167.85	1971.12	2676.49	2084.19	885.936	2289.09	2751.86	3791.11	3177.9	3827.59	4075.18	3136.13	3402.93	3350.32	4133.1	2878.22	4679.84	Y	C6	Y	-
Hs.656653	NM_001903	CTNNA1	Catenin (cadherin-associated protein), alpha 1, 102kDa	CAP102	18.7194	18.8562	19.0292	19.7133	19.5725	18.8005	0.097	0.097	0.992001	0.992001	1	1082.66	739.652	782.204	667.929	1031.67	1620.22	1151.56	542.608	1682.78	1656.04	1793.36	1856.06	1843.76	1980.26	1765.82	1365.01	2004.32	1902.12	1474.61	1900.85	Y	C2	Y	-
Hs.409965	NM_002687	PNN	Pinin, desmosome associated protein	DRS, DRSP, SDK3, memA	18.9452	19.1205	19.5487	21.145	20.8903	19.358	0.077	0.045	0.079612	0.193443	1.7	438.346	214.49	290.737	206.013	524.952	745.165	586.871	278.516	734.066	702.365	519.838	505.918	698.426	653.64	516.055	327.857	567.288	610.369	456.793	570.562	-	-	-	-
Hs.333418	NM_014164	FXYD5	FXYD domain containing ion transport regulator 5	DYSAD, IWU1, KCT1, OIT2, PRO6241, RIC	18.826	19.0424	19.1377	19.5153	19.6804	18.9831	0.089	0.095	0.088827	0.193443	-1.07	275.479	464.23	285.212	457.709	275.313	204.248	303.023	344.159	195.153	228.763	202.638	248.065	192.945	218.153	207.347	257.356	231.353	176.658	223.873	209.313	-	-	-	-
Hs.449909	NM_002295	RPSA	Ribosomal protein SA	37LRP, 67LR, LAMBR, LAMR1, LBP, LBP, p40, LRP, LRP, LR, NEM, 1CHD4, SA, lamR, p40	15.1896	14.7548	15.1522	14.9359	15.0449	14.8549	1.4	2.1	0.098382	0.208476	-1.49	12.4004	13.7128	14.4698	20.8506	11.208	19.4611	13.3065	26.3759	18.3776	20.7941	12.5777	13.7066	14.3691	15.6856	12.8222	8.22795	17.3655	20.9807	13.0376	15.881	-	-	-	-
Hs.251526	NM_006273	CCL7	Chemokine (C-C motif) ligand 7	FIC, MARC, MCP-3, MCP3, NC28, SCYA6, SCYA7	-	35.8932	-	-	-	-	1.4e-06	1.9e-06	0.126212	0.249619	-1.41	6.75324	11.6893	7.31614	7.96338	8.68591	6.31047	6.52775	6.43928	5.71174	5.71731	5.8223	8.01813	5.46732	5.95671	5.9853	5.6334	5.48004	5.81401	6.17286	5.25542	-	-	-	-
Hs.593413	NM_003467	CXCR4	Chemokine (C-X-C motif) receptor 4	CD184, D2S201E, FB22, HM89, HSY3RR, LAP3, LCR1, LESTR, NPY3R, NPYR, NPYRL, NPYY3R, WHIM	-	-	-	-	-	-	1.4e-06	1.9e-06	0.126212	0.249619	-1.41	12.5852	15.603	15.3426	24.188	15.2218	10.7379	13.2011	20.1279	12.3247	14.4108	10.524	10.5051	10.942	11.0467	10.4462	13.0725	10.7222	9.27902	12.5505	11.5102	-	-	-	-
Hs.463456	NM_000269	NME1	Non-metastatic cells 1, protein (NM23A) expressed in	AWD, GAAD, NB, NBS, NDKA, NDPK-A, NDPKA, NM23, NM23-H1	17.9268	18.2257	18.5574	18.2982	18.233	18.2929	0.15	0.21	0.162108	0.300575	-1.37	1389.88	1020.75	1037.56	677.762	1388.56	2063.24	1595.42	714.376	2174.19	1974.88	1916.04	1849.46	2012.26	2048.85	2032.61	1281.78	1999.81	2148.42	1712.02	1752.5	-	-	-	-
Hs.143212	NM_003650	CST7	Cystatin F (leukocystatin)	CMAP	25.6818	25.9086	26.5405	27.2714	27.2571	26.1859	0.00067	0.00052	0.168813	0.30662	1.29	9.46915	9.21743	15.6805	20.9764	9.98228	8.42616	9.85537	13.1466	7.72105	8.18176	7.37735	6.98853	6.5116	7.30367	8.06595	9.36518	7.96541	6.5922	9.73706	7.18402	-	-	-	-
Hs.481371	NM_005245	FAT1	FAT tumor suppressor homolog 1 (Drosophila)	CDHF7, CDHR8, FAT, ME5, hFat1	18.1694	17.8589	17.7768	19.3213	19.3856	17.9652	0.19	0.13	0.205748	0.35905	1.38	-	-	-	-	-	-	-	-	-	-	-	-	-	-	-	-	-	-	-	-	-	-	-	-
Hs.544577	NM_002046	GAPDH	Glyceraldehyde-3-phosphate dehydrogenase	G3PD, GAPD	13.8748	13.8333	13.8875	14.2039	14.426	13.863	3.1	3.6	0.220329	0.377102	-1.14	-	-	-	-	-	-	-	-	-	-	-	-	-	-	-	-	-	-	-	-	-	-	-	-
Hs.371720	NM_003177	SYK	Spleen tyrosine kinase	p72-Syk	23.8033	24.1477	23.4238	25.001	25.5732	23.786	0.0032	0.0023	0.283315	0.442369	1.42	25.2942	19.9294	20.6372	22.3894	14.6262	30.8186	14.99	23.4259	29.1846	25.952	28.2567	28.3707	16.8897	23.7202	19.1856	22.5701	35.2379	32.2824	21.4217	25.8282	-	-	-	-
Hs.437922	NM_005376	MYCL	V-myc myelocytomatosis viral oncogene homolog 1, lung carcinoma derived (avian)	LMYC, MYCL1, bHLHe38	34.7987	33.6012	33.8958	35.3443	-	-	2.5e-06	1.9e-06	0.356879	0.529371	1.33	-	-	-	-	-	-	-	-	-	-	-	-	-	-	-	-	-	-	-	-	-	-	-	-
Hs.534255	NM_004048	B2M	Beta-2-microglobulin	-	17.0306	17.5143	17.3253	17.9712	17.9721	17.1631	0.29	0.31	0.435131	0.605104	-1.06	4759.72	2530.91	3803.97	2257.64	4410.2	5586.16	4060.29	3079.27	5177.34	4284.46	5684.22	5506.75	5409.66	5276.28	4865.54	4402.11	5347.19	5723.94	5224.2	5453.29	-	-	-	-
Hs.645227	NM_000660	TGFB1	Transforming growth factor, beta 1	CED, DPD1, LAP, TGFB, TGFbeta	18.3925	18.5771	18.1986	19.2438	19.1699	18.5734	0.14	0.13	0.504667	0.651136	1.08	-	-	-	-	-	-	-	-	-	-	-	-	-	-	-	-	-	-	-	-	-	-	-	-
Hs.336994	NM_014751	MTSS1	Metastasis suppressor 1	MIM, MIMA, MIMB	21.8483	22.1893	21.9066	23.7493	23.5276	21.5706	0.011	0.0081	0.504813	0.651136	1.39	94.3196	120.909	115.258	107.997	55.9937	48.5848	60.5155	100.654	58.2544	55.3648	69.1726	61.8879	44.8155	66.7118	64.9968	72.7135	45.1606	52.2696	74.313	48.3094	-	-	-	-
Hs.83077	NM_001562	IL18	Interleukin 18 (interferon-gamma-inducing factor)	IGIF, IL-18, IL-1g, IL1F4	22.2205	22.605	22.8921	23.1776	23.4945	22.8222	0.0075	0.007	0.524996	0.658094	1.07	64.8188	31.295	51.6683	20.2355	60.0082	134.79	60.5818	24.0841	119.29	109.526	111.013	87.7209	133.013	116.578	91.326	69.4133	79.6145	151.752	92.985	124.68	-	-	-	-
Hs.126256	NM_000576	IL1B	Interleukin 1, beta	IL-1, IL1-BETA, IL1F2	22.4714	22.8713	22.2799	23.0838	23.4599	22.9115	0.0076	0.007	0.63442	0.74679	1.09	59.8504	56.5972	76.927	128.199	76.9994	65.364	117.867	126.065	114.241	71.8104	114.298	71.0015	108.416	86.3717	68.6633	70.2244	69.1555	98.2191	54.9809	105.891	-	-	-	-
Hs.436687	NM_003011	SET	SET nuclear oncogene	2PP2A, I2PP2A, IGAAD, IPP2A2, PHAPII, TAF-I, TAF-IBETA	16.6347	16.8947	17.254	17.9434	17.8187	16.7748	0.37	0.35	0.643836	0.74679	1.07	1557.67	1090.94	1137.23	796.335	1680.05	2099.02	1854.02	772.202	2082.14	2044.66	2248.12	2193.05	2374.43	2322.78	2365.05	1889.94	2307.24	2237.69	2116.19	2280.86	-	-	-	-
Hs.846	NM_001557	CXCR2	Chemokine (C-X-C motif) receptor 2	CD182, CDw128b, CMKAR2, IL8R2, IL8RA, IL8RB	27.6986	28.2291	27.9344	28.8441	28.4959	28.3174	0.00018	0.00017	0.676211	0.771574	1.08	7.3652	9.37304	6.70455	10.9317	7.29603	6.04509	8.20357	10.5862	6.47291	5.61796	6.06086	5.44414	5.65048	5.57401	6.20175	5.83921	7.0115	5.53251	6.43373	5.90359	-	-	-	-
Hs.494178	NM_006914	RORB	RAR-related orphan receptor B	NR1F2, ROR-BETA, RZR-BETA, RZRB, bA133M9.1	33.898	-	39.994	-	-	-	1.7e-06	1.9e-06	0.789812	0.857235	-1.09	9.94493	10.4024	10.0648	9.8665	9.96791	8.58653	8.76036	15.465	11.9559	10.2907	9.48511	9.45247	9.73784	8.54621	10.921	10.921	10.4727	8.99315	10.6524	10.886	-	-	-	-
Hs.375129	NM_002422	MMP3	Matrix metallopeptidase 3 (stromelysin 1, progelatinase)	CHDS6, MMP-3, SL-1, STMY, STMY1, STR1	33.3007	33.3962	32.6752	32.8795	-	34.6555	5e-06	3.4e-06	0.819994	0.870686	1.48	6.70316	6.84921	6.45709	8.99064	8.60836	6.78715	6.60661	7.00131	5.33721	6.12882	5.93275	6.2675	5.63624	5.70092	6.02096	6.3762	6.24564	5.87751	5.49645	6.02983	-	-	-	-
Hs.297413	NM_004994	MMP9	Matrix metallopeptidase 9 (gelatinase B, 92kDa gelatinase, 92kDa type IV collagenase)	CLG4B, GELB, MANDP2, MMP-9	32.8291	32.6214	32.5308	32.4861	-	33.4508	6.9e-06	4.9e-06	0.84174	0.872665	1.41	22.7239	25.9386	20.7016	28.5696	15.6513	16.8309	18.1222	35.2549	12.4148	15.9181	15.7888	12.7958	13.972	14.3627	14.8211	24.4251	12.323	11.1274	15.9679	13.0148	-	-	-	-
Hs.500466	NM_000314	PTEN	Phosphatase and tensin homolog	10q23del, BZS, CWS1, DEC, GLM2, MHAM, MMAC1, PTEN1, TEP1	20.9939	21.1977	21.0507	21.899	21.8152	21.0566	0.021	0.021	0.843249	0.872665	1.01	-	-	-	-	-	-	-	-	-	-	-	-	-	-	-	-	-	-	-	-	-	-	-	-
Hs.632466	NM_000396	CTSK	Cathepsin K	CTS02, CTSO, CTSO1, CTSO2, PKND, PYCD	22.6987	23.0384	22.5182	23.8085	23.7018	22.361	0.0066	0.0064	0.921966	0.932443	1.03	86.5086	106.65	118.672	120.237	105.348	131.335	114.666	110.974	120.33	134.405	110.213	112.713	124.947	132.514	107.715	93.2986	139.192	168.989	102.461	115.164	-	-	-	-
